# Supplementary material for: 6,6′-Dieth­oxy-2,2′-[propane-1,2-diyl­bis(nitrilo­methyl­idyne)]diphenol
Source: Acta Crystallogr Sect E Struct Rep Online. 2009 Feb 28;65(Pt 3):o646. doi: 10.1107/S1600536809003328 (PMC2968515; doi:10.1107/S1600536809003328)
Supplement: Supplementary file 1 [file e-65-0o646-sup1.cif]

##############################################################################
###                                                                        ###
###        Electronic paper (Acta Crystallographica Section E)             ###
###                                                                        ###
##############################################################################
#                                                                            #
# This CIF contains the data in a paper accepted for publication in Acta     #
# Crystallographica Section E. It conforms to the requirements of Notes      #
# for Authors for Section E, and has been peer reviewed under the auspices   #
# of the IUCr Commission on Journals.                                        #
#                                                                            #
# Full details of the Crystallographic Information File format               #
# are given in the paper "The Crystallographic Information File (CIF):       #
# a New Standard Archive File for Crystallography" by S. R. Hall, F. H.      #
# Allen and I. D. Brown [Acta Cryst. (1991), A47, 655-685].                  #
#                                                                            #
# The current version of the core CIF dictionary is obtainable from          #
# ftp://ftp.iucr.org/pub/cif_core.dic. The current version number is 2.4.    #
#                                                                            #
# Software is freely available for graphical display of the structure(s) in  #
# this CIF.  For information consult the CIF home page http://www.iucr.org/  #
# cif/home.html                                                              #
#                                                                            #
# This file may be used for bona fide research purposes within the           #
# scientific community so long as proper attribution is given to the journal # 
# article from which it was obtained.                                        #
#                                                                            #
##############################################################################
                                             
data_I
_audit_creation_method     SHELXL-97
_chemical_name_systematic
;
6,6'-Diethoxy-2,2'-[propane-1,2-diylbis(nitrilomethylidyne)]diphenol
;
_chemical_name_common     ?
_chemical_formula_moiety     'C21 H26 N2 O4'
_chemical_formula_sum     'C21 H26 N2 O4'
_chemical_formula_iupac     'C21 H26 N2 O4'
_chemical_formula_weight     370.44
_chemical_melting_point     ?
_symmetry_cell_setting     Triclinic
_symmetry_space_group_name_H-M     'P -1'
_symmetry_space_group_name_Hall     '-P 1'
loop_
    _symmetry_equiv_pos_as_xyz
    'x, y, z'
    '-x, -y, -z'
_cell_length_a     9.140(3)
_cell_length_b     11.451(4)
_cell_length_c     13.013(5)
_cell_angle_alpha     113.845(5)
_cell_angle_beta     109.628(6)
_cell_angle_gamma     108.812(5)
_cell_volume     993.5(6)
_cell_formula_units_Z     2
_cell_measurement_reflns_used     1361
_cell_measurement_theta_min     2.412
_cell_measurement_theta_max     23.859
_cell_measurement_temperature     273(2)
_exptl_crystal_description     block
_exptl_crystal_colour     yellow
_exptl_crystal_size_max     0.12
_exptl_crystal_size_mid     0.11
_exptl_crystal_size_min     0.09
_exptl_crystal_density_diffrn     1.238
_exptl_crystal_density_meas     ?
_exptl_crystal_density_method     'not measured'
_exptl_crystal_F_000     396
_exptl_absorpt_coefficient_mu     0.086
_exptl_absorpt_correction_type     multi-scan
_exptl_absorpt_process_details     '(SADABS; Sheldrick, 1996)'
_exptl_absorpt_correction_T_min     0.9898
_exptl_absorpt_correction_T_max     0.9923
_exptl_special_details
;
;
_diffrn_ambient_temperature     273(2)
_diffrn_radiation_type     MoK\a
_diffrn_radiation_wavelength     0.71073
_diffrn_radiation_source     'fine-focus sealed tube'
_diffrn_radiation_monochromator     graphite
_diffrn_measurement_device_type     'Bruker APEXII CCD area-detector'
_diffrn_measurement_method     '\f and \w'
_diffrn_detector_area_resol_mean     ?
_diffrn_reflns_number     4894
_diffrn_reflns_av_R_equivalents     0.0297
_diffrn_reflns_av_sigmaI/netI     0.0550
_diffrn_reflns_theta_min     2.01
_diffrn_reflns_theta_max     25.00
_diffrn_reflns_theta_full     25.00
_diffrn_measured_fraction_theta_max     0.984
_diffrn_measured_fraction_theta_full     0.984
_diffrn_reflns_limit_h_min     -10
_diffrn_reflns_limit_h_max     10
_diffrn_reflns_limit_k_min     -13
_diffrn_reflns_limit_k_max     11
_diffrn_reflns_limit_l_min     -15
_diffrn_reflns_limit_l_max     13
_diffrn_standards_number     ?
_diffrn_standards_interval_count     ?
_diffrn_standards_interval_time     ?
_diffrn_standards_decay_%     ?
_refine_special_details
;
Refinement of <i>F</i>^2^ against ALL reflections. The weighted <i>R</i>-factor
<i>wR</i> and goodness of fit <i>S</i> are based on <i>F</i>^2^, conventional
<i>R</i>-factors <i>R</i> are based on <i>F</i>, with <i>F</i> set to zero for
negative <i>F</i>^2^. The threshold expression of <i>F</i>^2^ >
\s(<i>F</i>^2^) is used only for calculating <i>R</i>-factors(gt) <i>etc</i>.
and is not relevant to the choice of reflections for refinement.
<i>R</i>-factors based on <i>F</i>^2^ are statistically about twice as large
as those based on <i>F</i>, and <i>R</i>- factors based on ALL data will be
even larger.
;
_reflns_number_total     3451
_reflns_number_gt     2325
_reflns_threshold_expression     I>2\s(I)
_refine_ls_structure_factor_coef     Fsqd
_refine_ls_matrix_type     full
_refine_ls_R_factor_all     0.0914
_refine_ls_R_factor_gt     0.0658
_refine_ls_wR_factor_gt     0.1679
_refine_ls_wR_factor_ref     0.1934
_refine_ls_goodness_of_fit_ref     1.002
_refine_ls_restrained_S_all     1.002
_refine_ls_number_reflns     3451
_refine_ls_number_parameters     249
_refine_ls_number_restraints     0
_refine_ls_hydrogen_treatment     constr
_refine_ls_weighting_scheme     calc
_refine_ls_weighting_details
                 'calc w=1/[\s^2^(Fo^2^)+(0.1202P)^2^] where P=(Fo^2^+2Fc^2^)/3'
_atom_sites_solution_hydrogens     geom
_atom_sites_solution_primary     direct
_atom_sites_solution_secondary     difmap
_refine_ls_shift/su_max     0.000
_refine_ls_shift/su_mean     0.000
_refine_diff_density_max     0.258
_refine_diff_density_min     -0.261
_refine_ls_extinction_method     none
_refine_ls_extinction_coef     ?
loop_
    _atom_type_symbol
    _atom_type_description
    _atom_type_scat_dispersion_real
    _atom_type_scat_dispersion_imag
    _atom_type_scat_source
    'C' 'C' 0.0033 0.0000
                         'International Tables Vol C Tables 4.2.6.8 and 6.1.1.4'
    'H' 'H' 0.0000 0.0000
                         'International Tables Vol C Tables 4.2.6.8 and 6.1.1.4'
    'N' 'N' 0.0061 0.0000
                         'International Tables Vol C Tables 4.2.6.8 and 6.1.1.4'
    'O' 'O' 0.0106 0.0000
                         'International Tables Vol C Tables 4.2.6.8 and 6.1.1.4'
_computing_data_collection     'APEX2 (Bruker, 2004)'
_computing_cell_refinement     'SAINT-Plus (Bruker, 2001)'
_computing_data_reduction     'SAINT-Plus (Bruker, 2001)'
_computing_structure_solution     'SHELXS97 (Sheldrick, 2008)'
_computing_structure_refinement     'SHELXL97 (Sheldrick, 2008)'
_computing_molecular_graphics     'SHELXTL (Sheldrick, 2008)'
_computing_publication_material     'SHELXTL (Sheldrick, 2008)'
loop_
    _atom_site_type_symbol
    _atom_site_label
    _atom_site_fract_x
    _atom_site_fract_y
    _atom_site_fract_z
    _atom_site_U_iso_or_equiv
    _atom_site_adp_type
    _atom_site_calc_flag
    _atom_site_refinement_flags
    _atom_site_occupancy
    _atom_site_disorder_assembly
    _atom_site_disorder_group
    O O1 0.2732(2) 0.85334(19) 0.31097(15) 0.0615(5) Uani d . 1 . .
    H H1 0.2881 0.8851 0.3848 0.092 Uiso calc R 1 . .
    O O2 0.1699(2) 0.75251(19) 0.06238(15) 0.0625(5) Uani d . 1 . .
    O O3 0.1229(2) 0.44342(19) 0.38472(16) 0.0658(5) Uani d . 1 . .
    H H3 0.1614 0.5336 0.4307 0.099 Uiso calc R 1 . .
    O O4 0.0549(2) 0.16836(19) 0.25933(17) 0.0666(5) Uani d . 1 . .
    N N1 0.1898(3) 0.8527(2) 0.4813(2) 0.0553(5) Uani d . 1 . .
    N N2 0.3270(3) 0.7183(2) 0.60118(19) 0.0571(5) Uani d . 1 . .
    C C1 -0.0337(3) 0.6987(3) 0.2479(2) 0.0521(6) Uani d . 1 . .
    C C2 0.0950(3) 0.7499(2) 0.2166(2) 0.0477(6) Uani d . 1 . .
    C C3 0.0365(3) 0.6931(3) 0.0830(2) 0.0514(6) Uani d . 1 . .
    C C4 -0.1454(3) 0.5848(3) -0.0147(3) 0.0621(7) Uani d . 1 . .
    H H4 -0.1842 0.5446 -0.1036 0.075 Uiso calc R 1 . .
    C C5 -0.2713(4) 0.5348(3) 0.0171(3) 0.0717(8) Uani d . 1 . .
    H H5 -0.3937 0.4618 -0.0504 0.086 Uiso calc R 1 . .
    C C6 -0.2174(3) 0.5916(3) 0.1466(3) 0.0673(7) Uani d . 1 . .
    H H6 -0.3033 0.5588 0.1674 0.081 Uiso calc R 1 . .
    C C7 0.0251(4) 0.7553(3) 0.3859(3) 0.0554(6) Uani d . 1 . .
    H H7 -0.0619 0.7182 0.4045 0.067 Uiso calc R 1 . .
    C C8 0.1151(4) 0.6978(3) -0.0732(2) 0.0642(7) Uani d . 1 . .
    H H8A 0.0269 0.7214 -0.1103 0.077 Uiso calc R 1 . .
    H H8B 0.0583 0.5892 -0.1270 0.077 Uiso calc R 1 . .
    C C9 0.2824(4) 0.7724(3) -0.0729(3) 0.0811(9) Uani d . 1 . .
    H H9A 0.3376 0.8797 -0.0192 0.122 Uiso calc R 1 . .
    H H9B 0.2492 0.7382 -0.1626 0.122 Uiso calc R 1 . .
    H H9C 0.3681 0.7475 -0.0369 0.122 Uiso calc R 1 . .
    C C10 0.3713(3) 0.5196(3) 0.5889(2) 0.0523(6) Uani d . 1 . .
    C C11 0.2296(3) 0.4113(3) 0.4549(2) 0.0509(6) Uani d . 1 . .
    C C12 0.1958(3) 0.2656(3) 0.3898(2) 0.0543(6) Uani d . 1 . .
    C C13 0.3036(4) 0.2294(3) 0.4590(3) 0.0641(7) Uani d . 1 . .
    H H13 0.2816 0.1324 0.4161 0.077 Uiso calc R 1 . .
    C C14 0.4442(4) 0.3374(3) 0.5920(3) 0.0722(8) Uani d . 1 . .
    H H14 0.5158 0.3124 0.6379 0.087 Uiso calc R 1 . .
    C C15 0.4778(4) 0.4803(3) 0.6557(3) 0.0687(7) Uani d . 1 . .
    H H15 0.5728 0.5520 0.7446 0.082 Uiso calc R 1 . .
    C C16 0.4133(3) 0.6729(3) 0.6564(2) 0.0563(6) Uani d . 1 . .
    H H16 0.5092 0.7418 0.7454 0.068 Uiso calc R 1 . .
    C C17 0.0096(4) 0.0166(3) 0.1890(3) 0.0718(8) Uani d . 1 . .
    H H17A -0.0139 -0.0273 0.2360 0.086 Uiso calc R 1 . .
    H H17B 0.1100 0.0128 0.1810 0.086 Uiso calc R 1 . .
    C C18 -0.1577(5) -0.0678(3) 0.0545(3) 0.0911(10) Uani d . 1 . .
    H H18A -0.2550 -0.0608 0.0637 0.137 Uiso calc R 1 . .
    H H18B -0.1943 -0.1717 0.0050 0.137 Uiso calc R 1 . .
    H H18C -0.1316 -0.0253 0.0079 0.137 Uiso calc R 1 . .
    C C19 0.3894(4) 0.8780(3) 0.6768(2) 0.0609(7) Uani d . 1 . .
    H H19A 0.4958 0.9345 0.6779 0.073 Uiso calc R 1 . .
    H H19B 0.4262 0.9145 0.7681 0.073 Uiso calc R 1 . .
    C C20 0.2425(4) 0.9054(3) 0.6181(2) 0.0606(7) Uani d . 1 . .
    H H20 0.1354 0.8498 0.6181 0.073 Uiso calc R 1 . .
    C C21 0.3133(5) 1.0728(3) 0.6992(3) 0.0823(9) Uani d . 1 . .
    H H21A 0.4190 1.1274 0.7001 0.123 Uiso calc R 1 . .
    H H21B 0.3464 1.1076 0.7889 0.123 Uiso calc R 1 . .
    H H21C 0.2192 1.0891 0.6599 0.123 Uiso calc R 1 . .
loop_
    _atom_site_aniso_label
    _atom_site_aniso_U_11
    _atom_site_aniso_U_22
    _atom_site_aniso_U_33
    _atom_site_aniso_U_12
    _atom_site_aniso_U_13
    _atom_site_aniso_U_23
    O1 0.0559(10) 0.0630(11) 0.0471(9) 0.0206(9) 0.0246(9) 0.0290(9)
    O2 0.0652(11) 0.0655(11) 0.0460(9) 0.0286(9) 0.0262(8) 0.0316(9)
    O3 0.0776(12) 0.0552(11) 0.0516(10) 0.0405(10) 0.0184(9) 0.0305(9)
    O4 0.0835(12) 0.0521(10) 0.0561(11) 0.0391(10) 0.0296(10) 0.0292(9)
    N1 0.0655(13) 0.0568(12) 0.0575(12) 0.0359(11) 0.0376(11) 0.0371(11)
    N2 0.0645(12) 0.0497(12) 0.0481(12) 0.0273(10) 0.0254(10) 0.0279(10)
    C1 0.0525(13) 0.0543(14) 0.0617(15) 0.0350(12) 0.0305(12) 0.0374(13)
    C2 0.0481(13) 0.0457(13) 0.0480(13) 0.0267(11) 0.0205(11) 0.0290(11)
    C3 0.0581(14) 0.0496(14) 0.0507(14) 0.0336(12) 0.0263(12) 0.0305(12)
    C4 0.0612(16) 0.0656(17) 0.0531(15) 0.0383(14) 0.0199(13) 0.0346(13)
    C5 0.0499(15) 0.0744(19) 0.0703(19) 0.0333(14) 0.0175(14) 0.0382(16)
    C6 0.0514(15) 0.0750(18) 0.0800(19) 0.0363(14) 0.0324(15) 0.0483(16)
    C7 0.0610(15) 0.0584(15) 0.0669(16) 0.0367(13) 0.0408(14) 0.0419(14)
    C8 0.0781(17) 0.0652(16) 0.0425(13) 0.0379(14) 0.0274(13) 0.0302(13)
    C9 0.095(2) 0.085(2) 0.0584(17) 0.0396(18) 0.0421(16) 0.0423(16)
    C10 0.0522(13) 0.0598(15) 0.0498(13) 0.0284(12) 0.0264(12) 0.0370(12)
    C11 0.0558(13) 0.0574(15) 0.0537(14) 0.0337(12) 0.0300(12) 0.0394(12)
    C12 0.0609(15) 0.0575(15) 0.0559(15) 0.0335(13) 0.0342(13) 0.0372(13)
    C13 0.0728(17) 0.0681(17) 0.0798(19) 0.0450(15) 0.0460(16) 0.0538(16)
    C14 0.0699(17) 0.083(2) 0.083(2) 0.0471(16) 0.0342(16) 0.0630(18)
    C15 0.0634(16) 0.0759(19) 0.0646(16) 0.0350(15) 0.0245(14) 0.0484(15)
    C16 0.0538(14) 0.0562(15) 0.0439(13) 0.0209(12) 0.0201(12) 0.0291(12)
    C17 0.0860(19) 0.0567(17) 0.079(2) 0.0429(16) 0.0472(17) 0.0374(15)
    C18 0.106(2) 0.0601(18) 0.080(2) 0.0436(18) 0.041(2) 0.0271(17)
    C19 0.0686(15) 0.0513(15) 0.0475(14) 0.0251(13) 0.0255(12) 0.0271(12)
    C20 0.0739(17) 0.0623(16) 0.0578(15) 0.0367(14) 0.0445(14) 0.0359(13)
    C21 0.114(2) 0.0701(19) 0.081(2) 0.0571(19) 0.063(2) 0.0424(17)
_geom_special_details
;
All e.s.d.'s (except the e.s.d. in the dihedral angle between two l.s. planes)
are estimated using the full covariance matrix. The cell e.s.d.'s are taken
into account individually in the estimation of e.s.d.'s in distances, angles
and torsion angles; correlations between e.s.d.'s in cell parameters are only
used when they are defined by crystal symmetry. An approximate (isotropic)
treatment of cell e.s.d.'s is used for estimating e.s.d.'s involving l.s.
planes.
;
loop_
    _geom_bond_atom_site_label_1
    _geom_bond_atom_site_label_2
    _geom_bond_site_symmetry_2
    _geom_bond_distance
    _geom_bond_publ_flag
    O1 C2 . 1.341(3) ?
    O1 H1 . 0.8200 ?
    O2 C3 . 1.361(3) ?
    O2 C8 . 1.437(3) ?
    O3 C11 . 1.351(3) ?
    O3 H3 . 0.8200 ?
    O4 C12 . 1.364(3) ?
    O4 C17 . 1.423(3) ?
    N1 C7 . 1.262(3) ?
    N1 C20 . 1.461(3) ?
    N2 C16 . 1.263(3) ?
    N2 C19 . 1.461(3) ?
    C1 C6 . 1.393(3) ?
    C1 C2 . 1.401(3) ?
    C1 C7 . 1.456(4) ?
    C2 C3 . 1.404(3) ?
    C3 C4 . 1.376(3) ?
    C4 C5 . 1.382(4) ?
    C4 H4 . 0.9300 ?
    C5 C6 . 1.362(4) ?
    C5 H5 . 0.9300 ?
    C6 H6 . 0.9300 ?
    C7 H7 . 0.9300 ?
    C8 C9 . 1.490(4) ?
    C8 H8A . 0.9700 ?
    C8 H8B . 0.9700 ?
    C9 H9A . 0.9600 ?
    C9 H9B . 0.9600 ?
    C9 H9C . 0.9600 ?
    C10 C15 . 1.391(3) ?
    C10 C11 . 1.397(3) ?
    C10 C16 . 1.447(3) ?
    C11 C12 . 1.394(3) ?
    C12 C13 . 1.387(4) ?
    C13 C14 . 1.388(4) ?
    C13 H13 . 0.9300 ?
    C14 C15 . 1.366(4) ?
    C14 H14 . 0.9300 ?
    C15 H15 . 0.9300 ?
    C16 H16 . 0.9300 ?
    C17 C18 . 1.489(4) ?
    C17 H17A . 0.9700 ?
    C17 H17B . 0.9700 ?
    C18 H18A . 0.9600 ?
    C18 H18B . 0.9600 ?
    C18 H18C . 0.9600 ?
    C19 C20 . 1.503(4) ?
    C19 H19A . 0.9700 ?
    C19 H19B . 0.9700 ?
    C20 C21 . 1.521(4) ?
    C20 H20 . 0.9800 ?
    C21 H21A . 0.9600 ?
    C21 H21B . 0.9600 ?
    C21 H21C . 0.9600 ?
loop_
    _geom_angle_atom_site_label_1
    _geom_angle_atom_site_label_2
    _geom_angle_atom_site_label_3
    _geom_angle_site_symmetry_1
    _geom_angle_site_symmetry_3
    _geom_angle
    _geom_angle_publ_flag
    C2 O1 H1 . . 109.5 ?
    C3 O2 C8 . . 116.92(19) ?
    C11 O3 H3 . . 109.5 ?
    C12 O4 C17 . . 118.2(2) ?
    C7 N1 C20 . . 120.5(2) ?
    C16 N2 C19 . . 118.7(2) ?
    C6 C1 C2 . . 119.9(2) ?
    C6 C1 C7 . . 120.0(2) ?
    C2 C1 C7 . . 120.1(2) ?
    O1 C2 C1 . . 122.0(2) ?
    O1 C2 C3 . . 118.7(2) ?
    C1 C2 C3 . . 119.4(2) ?
    O2 C3 C4 . . 125.7(2) ?
    O2 C3 C2 . . 115.3(2) ?
    C4 C3 C2 . . 119.1(2) ?
    C3 C4 C5 . . 121.1(2) ?
    C3 C4 H4 . . 119.4 ?
    C5 C4 H4 . . 119.4 ?
    C6 C5 C4 . . 120.5(2) ?
    C6 C5 H5 . . 119.8 ?
    C4 C5 H5 . . 119.8 ?
    C5 C6 C1 . . 120.0(3) ?
    C5 C6 H6 . . 120.0 ?
    C1 C6 H6 . . 120.0 ?
    N1 C7 C1 . . 122.4(2) ?
    N1 C7 H7 . . 118.8 ?
    C1 C7 H7 . . 118.8 ?
    O2 C8 C9 . . 107.9(2) ?
    O2 C8 H8A . . 110.1 ?
    C9 C8 H8A . . 110.1 ?
    O2 C8 H8B . . 110.1 ?
    C9 C8 H8B . . 110.1 ?
    H8A C8 H8B . . 108.4 ?
    C8 C9 H9A . . 109.5 ?
    C8 C9 H9B . . 109.5 ?
    H9A C9 H9B . . 109.5 ?
    C8 C9 H9C . . 109.5 ?
    H9A C9 H9C . . 109.5 ?
    H9B C9 H9C . . 109.5 ?
    C15 C10 C11 . . 119.3(2) ?
    C15 C10 C16 . . 119.9(2) ?
    C11 C10 C16 . . 120.8(2) ?
    O3 C11 C12 . . 118.1(2) ?
    O3 C11 C10 . . 121.8(2) ?
    C12 C11 C10 . . 120.0(2) ?
    O4 C12 C13 . . 124.9(2) ?
    O4 C12 C11 . . 115.6(2) ?
    C13 C12 C11 . . 119.5(2) ?
    C12 C13 C14 . . 120.2(3) ?
    C12 C13 H13 . . 119.9 ?
    C14 C13 H13 . . 119.9 ?
    C15 C14 C13 . . 120.3(2) ?
    C15 C14 H14 . . 119.9 ?
    C13 C14 H14 . . 119.9 ?
    C14 C15 C10 . . 120.7(3) ?
    C14 C15 H15 . . 119.6 ?
    C10 C15 H15 . . 119.6 ?
    N2 C16 C10 . . 123.6(2) ?
    N2 C16 H16 . . 118.2 ?
    C10 C16 H16 . . 118.2 ?
    O4 C17 C18 . . 107.3(2) ?
    O4 C17 H17A . . 110.3 ?
    C18 C17 H17A . . 110.3 ?
    O4 C17 H17B . . 110.3 ?
    C18 C17 H17B . . 110.3 ?
    H17A C17 H17B . . 108.5 ?
    C17 C18 H18A . . 109.5 ?
    C17 C18 H18B . . 109.5 ?
    H18A C18 H18B . . 109.5 ?
    C17 C18 H18C . . 109.5 ?
    H18A C18 H18C . . 109.5 ?
    H18B C18 H18C . . 109.5 ?
    N2 C19 C20 . . 112.0(2) ?
    N2 C19 H19A . . 109.2 ?
    C20 C19 H19A . . 109.2 ?
    N2 C19 H19B . . 109.2 ?
    C20 C19 H19B . . 109.2 ?
    H19A C19 H19B . . 107.9 ?
    N1 C20 C19 . . 109.1(2) ?
    N1 C20 C21 . . 109.2(2) ?
    C19 C20 C21 . . 110.2(2) ?
    N1 C20 H20 . . 109.5 ?
    C19 C20 H20 . . 109.5 ?
    C21 C20 H20 . . 109.5 ?
    C20 C21 H21A . . 109.5 ?
    C20 C21 H21B . . 109.5 ?
    H21A C21 H21B . . 109.5 ?
    C20 C21 H21C . . 109.5 ?
    H21A C21 H21C . . 109.5 ?
    H21B C21 H21C . . 109.5 ?
loop_
    _geom_hbond_atom_site_label_D
    _geom_hbond_atom_site_label_H
    _geom_hbond_atom_site_label_A
    _geom_hbond_site_symmetry_A
    _geom_hbond_distance_DH
    _geom_hbond_distance_HA
    _geom_hbond_distance_DA
    _geom_hbond_angle_DHA
    O3 H3 N2 . 0.82 1.89 2.614(3) 146.7
    O1 H1 N1 . 0.82 1.85 2.576(2) 146.2
data_global
_journal_date_recd_electronic     2009-01-22
_journal_date_accepted     2009-01-27
_journal_name_full     'Acta Crystallographica, Section E'
_journal_year     2009
_journal_volume     65
_journal_issue      3
_journal_page_first     o646
_journal_page_last     o646
_journal_paper_category     QO
_journal_coeditor_code     LH2762
_publ_contact_author_name     'Zhen jia'
_publ_contact_author_address
;
Department of Chemistry
Dezhou University
Dezhou 253023
People's Republic of China
;
_publ_contact_author_email     dzxyjz@126.com
_publ_contact_author_Phone     '?'
_publ_section_title
;
6,6'-Diethoxy-2,2'-[propane-1,2-diylbis(nitrilomethylidyne)]diphenol
;
loop_
    _publ_author_name
    _publ_author_address
    'Zhen Jia'
;
Department of Chemistry
Dezhou University
Dezhou 253023
People's Republic of China
;
