# Supplementary material for: 6,6′-Dieth­oxy-2,2′-[propane-1,2-diyl­bis(nitrilo­methyl­idyne)]diphenol
Source: Acta Crystallogr Sect E Struct Rep Online. 2009 Feb 28;65(Pt 3):o646. doi: 10.1107/S1600536809003328 (PMC2968515; doi:10.1107/S1600536809003328)
Supplement: Supplementary file 2 [file e-65-0o646-Isup2.hkl]

# 
# h,k,l, Fc-squared, Fo-squared, sigma(Fo-squared) and status flag 
# 
data_I
_shelx_title ' test in P-1' 
_shelx_refln_list_code          4 
_shelx_F_calc_maximum      142.49 
_exptl_crystal_F_000       396.00 
_reflns_d_resolution_high  0.8407 
 
loop_ 
 _symmetry_equiv_pos_as_xyz 
 'x, y, z' 
 '-x, -y, -z' 
 
_cell_length_a     9.1398 
_cell_length_b    11.4506 
_cell_length_c    13.0129 
_cell_angle_alpha 113.845 
_cell_angle_beta  109.628 
_cell_angle_gamma 108.812 
 
_shelx_F_squared_multiplier     1.000 
 
loop_ 
 _refln_index_h 
 _refln_index_k 
 _refln_index_l 
 _refln_F_squared_calc 
 _refln_F_squared_meas 
 _refln_F_squared_sigma 
 _refln_observed_status 
   1   0   0     2320.04     2068.88     80.93 o 
   2   0   0      898.85      842.61     24.13 o 
   3   0   0        1.21        1.39      0.55 o 
   4   0   0       63.51       67.79      2.89 o 
   5   0   0       10.04       10.72      1.15 o 
   6   0   0        0.37       -0.96      0.64 o 
   7   0   0        6.80       11.02      2.05 o 
   8   0   0        0.31        3.26      1.41 o 
  -9   1   0        0.18        0.31      1.26 o 
  -8   1   0       20.35       20.06      2.71 o 
  -7   1   0       20.05       19.53      2.49 o 
  -6   1   0        8.83        9.10      1.68 o 
  -5   1   0       50.74       38.97      2.69 o 
  -4   1   0       18.46       15.76      1.13 o 
  -3   1   0      299.64      239.95     10.31 o 
  -2   1   0        6.43        4.49      0.62 o 
  -1   1   0      164.87      216.44      8.75 o 
   1   1   0     1675.32     1509.02     42.80 o 
   2   1   0      190.47      186.70      5.84 o 
   3   1   0      341.06      293.80      9.08 o 
   4   1   0       81.32       86.59      3.41 o 
   5   1   0        3.51        3.55      1.02 o 
   6   1   0        0.08       -0.67      0.87 o 
   7   1   0        1.15        0.35      1.23 o 
   8   1   0        0.02       -1.17      1.01 o 
  -9   2   0        2.63        4.28      1.74 o 
  -8   2   0       73.85       71.06      5.07 o 
  -7   2   0        8.99       12.39      2.14 o 
  -6   2   0        0.10       -0.37      0.75 o 
  -5   2   0       56.80       60.48      4.30 o 
  -4   2   0      467.26      402.36     13.00 o 
  -3   2   0      180.52      144.24      5.07 o 
  -2   2   0      298.51      311.37     27.32 o 
  -1   2   0     5813.67     6926.27    207.97 o 
   0   2   0     1251.26     1242.10     51.27 o 
   1   2   0      156.30      132.72      4.23 o 
   2   2   0        3.66        3.94      0.60 o 
   3   2   0      641.77      648.55     19.19 o 
   4   2   0      125.02      118.65      4.46 o 
   5   2   0       15.03       15.92      1.54 o 
   6   2   0        2.12        2.91      1.25 o 
  -9   3   0       41.55       51.16      4.41 o 
  -8   3   0       13.06       12.23      2.18 o 
  -7   3   0       14.70       12.98      2.20 o 
  -6   3   0       25.12       20.04      1.95 o 
  -5   3   0        7.65       10.19      1.22 o 
  -4   3   0        4.41        6.01      0.89 o 
  -3   3   0      218.19      211.03      7.07 o 
  -2   3   0     6351.24     8004.10    241.18 o 
  -1   3   0     4376.24     4432.20    181.06 o 
   0   3   0      297.70      292.14     12.96 o 
   1   3   0      611.20      565.81     16.51 o 
   2   3   0        1.78        1.78      1.07 o 
   3   3   0        6.32        7.16      0.93 o 
   4   3   0        4.66        5.10      1.21 o 
   5   3   0       34.00       36.08      2.32 o 
   6   3   0       14.26       19.92      3.53 o 
  -9   4   0        2.66        2.95      1.32 o 
  -8   4   0        3.89        5.20      1.61 o 
  -7   4   0       55.28       48.27      2.85 o 
  -6   4   0      287.14      260.63      9.25 o 
  -5   4   0      177.11      153.76      5.78 o 
  -4   4   0       60.12       63.36      4.46 o 
  -3   4   0        1.78        1.28      1.19 o 
  -2   4   0       14.30       23.42      1.78 o 
  -1   4   0        0.95        2.49      0.88 o 
   0   4   0      301.80      277.84     12.70 o 
   1   4   0      522.10      471.44     13.96 o 
   2   4   0      207.77      204.90      6.68 o 
   3   4   0       68.44       69.71      4.96 o 
   4   4   0        0.13       -1.19      1.65 o 
   5   4   0        1.51        0.51      1.83 o 
   6   4   0        8.59       12.25      3.26 o 
 -10   5   0        0.13       -0.99      1.61 o 
  -9   5   0        2.61        2.51      1.43 o 
  -8   5   0        6.84        4.68      1.24 o 
  -7   5   0        7.63        4.86      1.23 o 
  -6   5   0       68.26       69.38      3.39 o 
  -5   5   0       19.77       19.94      2.37 o 
  -4   5   0       28.55       25.59      1.60 o 
  -3   5   0      771.49      922.16    108.88 o 
  -2   5   0       14.69       16.27      1.09 o 
  -1   5   0     1463.57     1453.38     60.61 o 
   0   5   0      375.41      359.92     16.38 o 
   1   5   0       12.61       12.83      2.12 o 
   2   5   0        8.50        8.71      2.05 o 
   3   5   0        6.97        5.53      2.23 o 
   4   5   0       29.51       28.61      3.64 o 
   5   5   0        0.34        0.00      2.03 o 
 -10   6   0        0.41       -0.11      1.61 o 
  -9   6   0       29.36       26.43      3.45 o 
  -8   6   0        4.03        3.19      1.22 o 
  -7   6   0        1.41        0.51      0.83 o 
  -6   6   0        0.16        0.75      0.83 o 
  -5   6   0        1.05        3.69      1.39 o 
  -4   6   0       67.82       73.27      6.96 o 
  -3   6   0      184.58      218.96      5.97 o 
  -2   6   0      339.74      327.83     14.90 o 
  -1   6   0       31.47       33.61      2.91 o 
   0   6   0       88.37       85.27      5.47 o 
   1   6   0      198.88      186.81     10.03 o 
   2   6   0      242.62      233.72     12.43 o 
   3   6   0       16.38       17.72      3.24 o 
   4   6   0        0.26        0.04      1.92 o 
 -10   7   0        2.51        1.93      1.62 o 
  -9   7   0       15.34       10.93      1.92 o 
  -8   7   0       14.61       11.94      1.81 o 
  -7   7   0        0.11        1.32      1.51 o 
  -6   7   0       10.10       10.98      1.71 o 
  -5   7   0      181.22      188.62      6.93 o 
  -4   7   0       70.84       78.27      2.69 o 
  -3   7   0       66.61       72.63      5.09 o 
  -2   7   0       43.78       50.49      3.75 o 
  -1   7   0      349.47      339.99     16.11 o 
   0   7   0      177.12      173.55      9.61 o 
   1   7   0       41.71       40.09      4.30 o 
   2   7   0       15.53       16.46      3.28 o 
   3   7   0        3.68        6.15      2.42 o 
   4   7   0        2.16        0.57      2.23 o 
 -10   8   0       34.18       29.16      3.77 o 
  -9   8   0        3.05        3.96      1.48 o 
  -8   8   0        0.05        1.18      1.21 o 
  -7   8   0       46.07       46.35      3.09 o 
  -6   8   0      273.75      274.73      9.84 o 
  -5   8   0      106.06      110.09      8.04 o 
  -4   8   0        0.06        0.03      0.86 o 
  -3   8   0       14.81       18.52      4.30 o 
  -2   8   0        0.96        2.12      1.43 o 
  -1   8   0       16.88       23.30      3.04 o 
   0   8   0        0.05        0.31      1.63 o 
   1   8   0        5.80        4.78      2.25 o 
   2   8   0       12.16        9.19      2.80 o 
   3   8   0        0.73       -1.43      2.03 o 
  -9   9   0        0.44       -0.80      1.12 o 
  -8   9   0        6.37        4.55      2.22 o 
  -7   9   0       54.26       50.34      5.47 o 
  -6   9   0       78.62       78.57      6.88 o 
  -5   9   0       13.21       18.73      3.92 o 
  -4   9   0        0.07       -1.48      1.75 o 
  -3   9   0        0.12       -0.85      1.12 o 
  -2   9   0        3.13        5.82      2.07 o 
  -1   9   0       79.09       71.87      5.69 o 
   0   9   0        0.25        0.40      1.74 o 
   1   9   0        6.67       10.49      2.80 o 
   2   9   0        7.09        4.45      2.64 o 
  -9  10   0        7.11        8.95      3.26 o 
  -8  10   0        0.00        0.90      2.31 o 
  -7  10   0       21.29       21.00      4.28 o 
  -6  10   0        7.53        6.04      2.87 o 
  -5  10   0        0.36       -0.15      2.64 o 
  -4  10   0       14.80        7.71      3.39 o 
  -3  10   0        5.71        4.91      2.67 o 
  -2  10   0        0.96        2.29      2.05 o 
  -1  10   0        3.18        5.36      2.45 o 
   0  10   0        3.04        2.80      1.98 o 
  -8  11   0        2.05        0.88      2.73 o 
  -7  11   0        0.00       -0.68      2.20 o 
  -6  11   0        2.04        0.93      2.31 o 
  -5  11   0        1.08        2.62      2.93 o 
  -4  11   0        3.72        0.02      2.62 o 
  -3  11   0        2.21        2.42      1.81 o 
  -2  11   0        2.10        2.25      1.54 o 
  -1  11   0        1.32        0.57      1.94 o 
  -7  12   0        2.02        3.46      2.98 o 
  -6  12   0        1.03        1.48      3.24 o 
  -5  12   0        2.10        0.20      2.82 o 
  -4  12   0        0.01        2.49      3.13 o 
  -3  12   0        0.01        0.68      1.59 o 
   2 -12   1       11.95       14.12      2.62 o 
   3 -12   1       12.46        8.59      2.63 o 
   4 -12   1        0.09       -1.10      2.64 o 
   5 -12   1        0.20        1.92      3.35 o 
   6 -12   1        0.62       -3.00      2.62 o 
   7 -12   1        0.85        1.06      2.73 o 
   0 -11   1        1.18        1.48      2.03 o 
   1 -11   1        1.92        2.13      1.55 o 
   2 -11   1       37.47       26.30      7.16 o 
   3 -11   1        1.42        2.47      1.56 o 
   4 -11   1        6.82       12.12      4.10 o 
   5 -11   1        0.10        0.35      2.98 o 
   6 -11   1       13.61       12.25      3.68 o 
   7 -11   1        0.01        2.56      2.53 o 
   8 -11   1        1.49        3.55      2.95 o 
  -1 -10   1        0.72       -1.61      1.83 o 
   0 -10   1        8.11        5.55      2.20 o 
   1 -10   1       10.53       11.55      2.80 o 
   2 -10   1       78.27       59.87      3.74 o 
   3 -10   1        9.95       11.49      2.38 o 
   4 -10   1       10.52       11.28      3.59 o 
   5 -10   1        2.93        2.16      2.64 o 
   6 -10   1       40.15       44.46      5.73 o 
   7 -10   1       31.54       37.16      5.33 o 
   8 -10   1        0.89        4.28      2.80 o 
   9 -10   1        1.65       -1.45      2.18 o 
  -2  -9   1        1.22        1.34      2.16 o 
  -1  -9   1        0.72       -1.15      1.63 o 
   0  -9   1        1.36        2.45      1.87 o 
   1  -9   1        0.48        0.73      1.54 o 
   2  -9   1       17.89       12.59      1.91 o 
   3  -9   1      115.23      104.72      5.14 o 
   4  -9   1       66.39       78.99      6.96 o 
   5  -9   1      353.92      408.27     22.66 o 
   6  -9   1      252.92      288.31     17.10 o 
   7  -9   1       54.60       53.05      3.25 o 
   8  -9   1        0.19        0.34      1.14 o 
   9  -9   1        2.18        5.89      1.64 o 
  -3  -8   1        2.04        2.78      2.62 o 
  -2  -8   1       17.62       11.44      2.78 o 
  -1  -8   1        2.11        4.23      1.98 o 
   0  -8   1       11.62       11.46      2.49 o 
   1  -8   1        0.34        1.92      1.72 o 
   2  -8   1        9.84       10.40      1.60 o 
   3  -8   1        0.51        0.09      0.89 o 
   4  -8   1       23.15       33.13      4.23 o 
   5  -8   1      157.32      165.72     11.05 o 
   6  -8   1       14.99       12.47      1.73 o 
   7  -8   1       14.34       14.22      2.13 o 
   8  -8   1       11.22        9.14      1.72 o 
   9  -8   1        5.34        6.59      1.70 o 
  -4  -7   1        1.68        1.79      2.53 o 
  -3  -7   1       12.44       11.15      2.87 o 
  -2  -7   1      114.87      101.87      6.88 o 
  -1  -7   1       45.08       38.42      3.88 o 
   0  -7   1        2.27        2.38      1.45 o 
   1  -7   1       55.74       64.60      4.58 o 
   2  -7   1      167.66      176.26      6.77 o 
   3  -7   1        2.17        3.05      0.61 o 
   4  -7   1       86.81      109.41      4.38 o 
   5  -7   1       93.55       86.77      6.50 o 
   6  -7   1        7.65       10.17      1.48 o 
   7  -7   1        2.37        2.23      1.22 o 
   8  -7   1        5.88        6.82      1.60 o 
   9  -7   1        4.78        4.27      1.50 o 
  -5  -6   1        0.45        0.51      2.36 o 
  -4  -6   1      154.61      152.47      9.32 o 
  -3  -6   1        6.84        6.96      2.27 o 
  -2  -6   1       46.84       44.59      4.01 o 
  -1  -6   1      314.05      267.13     13.14 o 
   0  -6   1       67.44       66.19      4.56 o 
   1  -6   1       11.57       11.06      1.83 o 
   2  -6   1     1029.83     1195.70     29.38 o 
   3  -6   1     3054.09     3694.87     90.06 o 
   4  -6   1      172.44      132.95      6.33 o 
   5  -6   1      148.41      142.07      5.55 o 
   6  -6   1       28.06       25.75      2.79 o 
   7  -6   1        2.07        3.35      1.19 o 
   8  -6   1        1.07        1.14      1.13 o 
   9  -6   1        3.24        3.86      1.76 o 
  -6  -5   1        3.26        5.47      2.80 o 
  -5  -5   1        0.03       -1.34      2.07 o 
  -4  -5   1        0.12        0.93      1.74 o 
  -3  -5   1       15.92       12.21      2.29 o 
  -2  -5   1       91.52       83.95      5.38 o 
  -1  -5   1       52.06       59.24      2.31 o 
   0  -5   1       90.93      103.33      5.77 o 
   1  -5   1     3251.99     3471.09    142.47 o 
   2  -5   1      585.02      746.74     18.57 o 
   3  -5   1      271.31      306.39     13.61 o 
   4  -5   1       18.97       18.95      2.01 o 
   5  -5   1       29.20       32.04      2.07 o 
   6  -5   1       19.42       17.26      1.78 o 
   7  -5   1        0.68        0.70      0.93 o 
   8  -5   1        0.25        0.04      1.28 o 
   9  -5   1        5.39        7.98      2.25 o 
  -6  -4   1        0.63        2.45      2.36 o 
  -5  -4   1        4.75        2.47      2.12 o 
  -4  -4   1        1.26        2.07      1.32 o 
  -3  -4   1        4.10        3.83      0.77 o 
  -2  -4   1       58.73       58.13      2.40 o 
  -1  -4   1       70.76       69.62      2.54 o 
   0  -4   1       23.91       22.33      2.03 o 
   1  -4   1      682.76      821.56     35.17 o 
   2  -4   1     2621.76     3501.95     85.09 o 
   3  -4   1     1387.23     1576.42     90.08 o 
   4  -4   1      729.03      708.46     22.35 o 
   5  -4   1       52.25       41.99      2.40 o 
   6  -4   1      254.77      231.16      8.39 o 
   7  -4   1        4.37        5.00      1.56 o 
   8  -4   1        0.01        0.48      1.15 o 
   9  -4   1        0.69        0.31      1.39 o 
  -7  -3   1        2.91        1.48      2.31 o 
  -6  -3   1        3.72        5.38      1.32 o 
  -5  -3   1        2.30        2.38      1.17 o 
  -4  -3   1       28.19       27.47      1.76 o 
  -3  -3   1        0.09        0.63      0.51 o 
  -2  -3   1        4.23        4.50      0.62 o 
  -1  -3   1      136.60      140.53      4.47 o 
   0  -3   1     1001.74      949.94     39.52 o 
   1  -3   1    17057.10    21649.54    523.34 o 
   2  -3   1     5246.15     6688.89    202.11 o 
   3  -3   1      193.31      177.94      9.60 o 
   4  -3   1      213.15      193.96      6.84 o 
   5  -3   1       91.17       71.76      3.32 o 
   6  -3   1        3.21        1.59      1.04 o 
   7  -3   1        0.06       -0.18      0.77 o 
   8  -3   1      127.34      128.83      7.65 o 
   9  -3   1        7.02        7.49      2.12 o 
  -7  -2   1        1.07        1.19      1.17 o 
  -6  -2   1        5.81        8.23      1.87 o 
  -5  -2   1        0.00        0.35      0.90 o 
  -4  -2   1      287.69      264.86      8.50 o 
  -3  -2   1      160.50      138.46      8.22 o 
  -2  -2   1       75.11       75.37      2.73 o 
  -1  -2   1      914.73      800.14     22.90 o 
   0  -2   1      113.07      114.17      4.65 o 
   1  -2   1     2387.01     3178.52    150.95 o 
   2  -2   1     2721.60     2639.21    170.05 o 
   3  -2   1      258.27      218.02      7.59 o 
   4  -2   1       84.90       84.84      3.09 o 
   5  -2   1      334.62      325.90     10.09 o 
   6  -2   1       33.13       35.22      3.06 o 
   7  -2   1        0.00        0.88      1.15 o 
   8  -2   1       40.40       30.61      3.50 o 
   9  -2   1        0.37       -0.20      1.08 o 
  -8  -1   1        0.02        0.09      1.30 o 
  -7  -1   1        0.15        0.79      0.95 o 
  -6  -1   1        0.63        0.14      0.55 o 
  -4  -1   1      159.53      164.04      5.57 o 
  -3  -1   1        2.78        3.51      0.62 o 
  -2  -1   1      659.16      543.92     16.18 o 
  -1  -1   1      428.14      372.19     14.86 o 
   0  -1   1        0.32        0.09      0.11 o 
   1  -1   1     1663.61     1535.92     60.21 o 
   2  -1   1       45.68       43.44      2.49 o 
   3  -1   1      123.09      135.04      5.07 o 
   4  -1   1      550.63      537.15     15.99 o 
   5  -1   1       55.26       53.28      2.47 o 
   6  -1   1        4.51        4.45      1.43 o 
   7  -1   1       36.45       30.68      3.24 o 
   8  -1   1        1.01       -0.84      1.04 o 
  -9   0   1        5.83        5.62      1.98 o 
  -8   0   1        4.22        2.12      1.48 o 
  -7   0   1       19.81       19.68      2.53 o 
  -6   0   1        0.02        1.34      0.67 o 
  -5   0   1        1.28        0.81      0.59 o 
  -4   0   1       33.26       23.78      1.52 o 
  -3   0   1      138.44      115.04      3.86 o 
  -2   0   1     4008.31     3496.23    136.54 o 
  -1   0   1     1565.05     1359.07     53.78 o 
   0   0   1      999.35      954.32     37.51 o 
   1   0   1     3654.51     3367.52    131.49 o 
   2   0   1     2014.49     1774.86     69.82 o 
   3   0   1       56.20       60.02      3.46 o 
   4   0   1      145.26      143.62      5.02 o 
   5   0   1       19.72       20.36      1.81 o 
   6   0   1        7.49        5.18      1.48 o 
   7   0   1        9.46        7.63      1.87 o 
   8   0   1        0.00        3.13      1.41 o 
  -9   1   1        6.83        9.32      2.14 o 
  -8   1   1        3.14        2.51      1.28 o 
  -7   1   1        0.08        0.44      0.88 o 
  -6   1   1       90.65       88.60      5.16 o 
  -5   1   1       51.17       49.63      2.20 o 
  -4   1   1        8.92        8.40      1.01 o 
  -3   1   1       79.94       68.08      2.69 o 
  -2   1   1      263.25      219.19      9.10 o 
   0   1   1        0.55        0.18      0.25 o 
   1   1   1      417.76      343.63     10.20 o 
   2   1   1     1155.30     1129.17     32.48 o 
   3   1   1        0.01       -0.14      0.48 o 
   4   1   1        0.03        0.92      0.93 o 
   5   1   1       21.47       24.76      1.85 o 
   6   1   1        0.75        0.80      0.91 o 
   7   1   1        1.04        1.85      1.21 o 
  -9   2   1        2.27        4.58      1.76 o 
  -8   2   1        4.59        1.54      1.32 o 
  -7   2   1       51.25       41.44      3.37 o 
  -6   2   1        7.26        6.37      1.39 o 
  -5   2   1       16.11       15.25      1.62 o 
  -4   2   1      129.39      127.93     12.10 o 
  -3   2   1      379.33      318.21     10.25 o 
  -2   2   1      445.51      392.01     19.29 o 
  -1   2   1      110.84      110.86      3.47 o 
   0   2   1        2.38        2.68      0.80 o 
   1   2   1      229.58      233.11      7.20 o 
   2   2   1      767.17      831.26     24.23 o 
   3   2   1        8.42        7.90      0.98 o 
   4   2   1       24.17       23.37      1.72 o 
   5   2   1       14.42       14.76      1.59 o 
   6   2   1        0.49        1.34      1.06 o 
 -10   3   1        6.39        7.10      1.98 o 
  -9   3   1        0.27        0.35      1.06 o 
  -8   3   1        0.00        0.02      0.99 o 
  -7   3   1        9.75        8.62      1.83 o 
  -6   3   1      125.15      110.72      4.59 o 
  -5   3   1      344.33      301.69     10.18 o 
  -4   3   1      404.96      392.98     12.62 o 
  -3   3   1      465.63      484.62     36.38 o 
  -2   3   1      269.37      311.15      9.19 o 
  -1   3   1      509.42      469.99     13.67 o 
   0   3   1      257.15      223.68      6.86 o 
   1   3   1      214.26      243.29      7.60 o 
   2   3   1      277.66      278.78      8.81 o 
   3   3   1       22.48       20.32      1.55 o 
   4   3   1       75.87       70.74      3.30 o 
   5   3   1       13.09        6.22      2.40 o 
   6   3   1        2.79        1.43      2.14 o 
 -10   4   1        0.07        0.29      1.01 o 
  -9   4   1       37.34       29.12      3.42 o 
  -8   4   1       26.79       21.63      3.90 o 
  -7   4   1        0.49        1.08      0.85 o 
  -6   4   1       20.44       25.08      2.22 o 
  -5   4   1       30.60       22.10      2.20 o 
  -4   4   1       60.14       50.89      2.39 o 
  -3   4   1       30.16       24.86      1.09 o 
  -2   4   1       13.61       17.11      0.95 o 
  -1   4   1      840.78      914.63     38.64 o 
   0   4   1      357.76      364.92     16.55 o 
   1   4   1      119.03      127.03      4.38 o 
   2   4   1        0.54        0.84      1.15 o 
   3   4   1       20.59       22.19      3.04 o 
   4   4   1       15.01       12.81      2.82 o 
   5   4   1        1.69        0.79      2.03 o 
 -10   5   1        6.33        1.81      1.76 o 
  -9   5   1       40.19       39.61     11.65 o 
  -8   5   1        2.52        1.44      1.05 o 
  -7   5   1       19.02       14.22      1.67 o 
  -6   5   1        8.95        6.23      1.42 o 
  -5   5   1      205.81      175.19      6.40 o 
  -4   5   1       55.70       62.19      2.14 o 
  -3   5   1      521.05      588.96     27.31 o 
  -2   5   1       35.77       40.86      1.66 o 
  -1   5   1       24.69       24.91      2.51 o 
   0   5   1       89.37       84.06      5.29 o 
   1   5   1       13.06        8.79      1.96 o 
   2   5   1      118.80      108.50      6.96 o 
   3   5   1       36.01       38.79      4.23 o 
   4   5   1       45.19       37.45      4.54 o 
   5   5   1        0.26        0.46      2.16 o 
 -10   6   1       16.98       17.30      2.95 o 
  -9   6   1       57.90       61.87      3.69 o 
  -8   6   1       10.54        6.32      1.47 o 
  -7   6   1        5.52        6.23      1.30 o 
  -6   6   1        0.10        0.37      0.63 o 
  -5   6   1        5.91        4.52      0.91 o 
  -4   6   1       13.84       18.75      1.41 o 
  -3   6   1      128.63      121.17      6.54 o 
  -2   6   1       68.31       52.19      3.72 o 
  -1   6   1       16.53       19.42      2.49 o 
   0   6   1        2.90        4.23      1.65 o 
   1   6   1       13.61        8.22      2.31 o 
   2   6   1       52.03       58.58      5.29 o 
   3   6   1       12.09       12.76      3.15 o 
   4   6   1        5.04        5.91      2.95 o 
 -10   7   1       57.31       46.02     12.99 o 
  -9   7   1       22.12       19.20      4.30 o 
  -8   7   1        7.87        4.95      1.42 o 
  -7   7   1        1.70        0.52      1.03 o 
  -6   7   1        6.35        6.41      2.31 o 
  -5   7   1        1.23        0.78      1.16 o 
  -4   7   1       27.89       27.70      2.64 o 
  -3   7   1       25.83       26.78      2.69 o 
  -2   7   1       11.71       10.01      2.01 o 
  -1   7   1        4.79        6.46      1.96 o 
   0   7   1       37.51       41.74      4.10 o 
   1   7   1      134.94      134.25      8.49 o 
   2   7   1        4.59        9.98      2.95 o 
   3   7   1       13.88       12.21      3.35 o 
 -10   8   1        3.13        1.72      1.36 o 
  -9   8   1       10.59        6.39      1.70 o 
  -8   8   1       12.15        9.05      1.71 o 
  -6   8   1      203.89      208.66     13.07 o 
  -5   8   1       20.55       25.39      4.10 o 
  -4   8   1        0.01        0.54      1.38 o 
  -3   8   1       23.42       20.52      2.60 o 
  -2   8   1       15.20       13.80      2.40 o 
  -1   8   1        1.17        4.10      1.85 o 
   0   8   1       13.09       15.03      3.02 o 
   1   8   1       22.50       19.66      3.57 o 
   2   8   1       10.12        8.90      3.20 o 
 -10   9   1        6.89        4.24      1.63 o 
  -9   9   1        6.79        5.48      1.67 o 
  -8   9   1        0.02        0.44      2.23 o 
  -7   9   1        6.88        7.19      2.87 o 
  -6   9   1        0.77       -0.44      1.83 o 
  -5   9   1       25.11       28.21      4.56 o 
  -4   9   1       70.19       56.74      5.64 o 
  -3   9   1        4.21        2.46      1.76 o 
  -2   9   1       13.29       11.02      2.49 o 
  -1   9   1        0.65        0.71      1.59 o 
   0   9   1        0.18        2.71      2.16 o 
   1   9   1        0.02       -2.49      1.94 o 
  -9  10   1        0.45        0.55      2.36 o 
  -8  10   1        7.25       10.38      3.53 o 
  -7  10   1        0.56        1.48      2.45 o 
  -6  10   1        4.54        2.07      2.40 o 
  -5  10   1        0.12       -0.64      1.92 o 
  -4  10   1       20.89       15.02      2.16 o 
  -3  10   1        0.18       -0.43      1.16 o 
  -2  10   1        0.00       -1.32      1.54 o 
  -1  10   1        2.52        3.09      2.20 o 
   0  10   1        1.36        4.83      2.60 o 
  -8  11   1       11.57       10.62      3.81 o 
  -7  11   1       10.99        8.35      3.53 o 
  -6  11   1        1.37        2.42      2.45 o 
  -5  11   1        0.74        0.77      2.91 o 
  -4  11   1        5.08        3.79      3.15 o 
  -3  11   1        3.86        1.15      1.55 o 
  -2  11   1        0.32       -0.42      1.81 o 
  -6  12   1        2.94        8.75      3.86 o 
  -5  12   1        2.63        4.67      3.77 o 
   5 -13   2        5.71        5.16      3.77 o 
   1 -12   2        0.37        2.88      1.88 o 
   2 -12   2        0.94        1.24      1.64 o 
   3 -12   2        0.01       -2.36      2.56 o 
   4 -12   2        1.06       -1.70      2.82 o 
   5 -12   2       61.03       37.76      5.95 o 
   6 -12   2       87.90       78.09      8.07 o 
   7 -12   2       22.23       19.55      4.45 o 
   0 -11   2        4.70        4.90      1.96 o 
   1 -11   2        4.89        3.35      1.79 o 
   2 -11   2        0.50        1.66      2.69 o 
   3 -11   2        9.73        8.45      2.02 o 
   4 -11   2       38.09       40.03      5.71 o 
   5 -11   2       22.92       24.27      4.67 o 
   6 -11   2        0.01       -1.17      2.40 o 
   7 -11   2        1.80        3.57      2.78 o 
   8 -11   2       19.17       14.59      4.06 o 
  -2 -10   2        0.01        4.96      2.56 o 
  -1 -10   2        1.97        4.28      2.47 o 
   0 -10   2        0.92        3.11      2.12 o 
   1 -10   2        3.40        2.24      1.50 o 
   2 -10   2       16.46       13.02      2.26 o 
   3 -10   2       35.38       38.88      3.14 o 
   4 -10   2        7.90        6.33      3.06 o 
   5 -10   2       26.53       37.89      5.25 o 
   6 -10   2       13.92       17.04      3.92 o 
   7 -10   2        6.13        1.30      2.14 o 
   8 -10   2        5.97        5.35      1.63 o 
   9 -10   2        1.51        1.01      1.36 o 
  -3  -9   2        1.59        5.71      2.78 o 
  -2  -9   2        4.95        0.62      2.23 o 
  -1  -9   2        8.05        7.45      2.47 o 
   0  -9   2       29.16       27.70      3.57 o 
   1  -9   2       12.10        9.38      1.75 o 
   2  -9   2        0.16        2.61      2.25 o 
   3  -9   2       87.61       80.96      5.70 o 
   4  -9   2     1579.12     1794.13     88.01 o 
   5  -9   2        4.66        6.83      3.44 o 
   7  -9   2        0.04        0.55      1.13 o 
   8  -9   2        0.61        1.28      1.19 o 
   9  -9   2        1.36        0.98      1.37 o 
  -4  -8   2        0.16        6.26      3.02 o 
  -3  -8   2       29.63       33.57      4.50 o 
  -2  -8   2        7.00        6.90      2.51 o 
  -1  -8   2       10.26        9.61      2.53 o 
   0  -8   2        0.46        0.40      1.50 o 
   1  -8   2        6.95        9.80      1.57 o 
   2  -8   2      139.42      161.00      6.49 o 
   3  -8   2       33.23       47.12      2.79 o 
   4  -8   2        3.47        2.59      0.81 o 
   5  -8   2       50.35       54.26      2.92 o 
   6  -8   2        5.72        7.17      1.49 o 
   7  -8   2       19.25       18.47      2.13 o 
   8  -8   2        2.12       -0.35      1.07 o 
   9  -8   2       12.72        8.29      2.09 o 
  -5  -7   2        0.12       -0.09      2.31 o 
  -4  -7   2       24.27       22.99      3.88 o 
  -3  -7   2       11.47       11.99      3.04 o 
  -2  -7   2       45.82       41.68      4.23 o 
  -1  -7   2       40.08       39.19      3.64 o 
   0  -7   2        9.17       11.42      2.14 o 
   1  -7   2        1.14        2.18      0.96 o 
   2  -7   2      305.92      399.38     10.43 o 
   3  -7   2     1588.79     2042.96     50.20 o 
   4  -7   2      362.64      446.83     18.37 o 
   5  -7   2        2.44        2.84      1.68 o 
   6  -7   2       22.84       19.08      5.14 o 
   7  -7   2      131.07      119.22      5.40 o 
   8  -7   2       16.73       17.19      4.72 o 
   9  -7   2       12.81       12.10      2.71 o 
  -5  -6   2       11.79       15.56      3.39 o 
  -4  -6   2       52.24       53.87      5.05 o 
  -3  -6   2       38.68       36.21      3.99 o 
  -2  -6   2       14.84       12.01      2.27 o 
  -1  -6   2       18.75       12.19      2.07 o 
   0  -6   2        3.13        2.03      1.15 o 
   1  -6   2      205.16      248.10      6.62 o 
   2  -6   2      128.77      137.18      3.98 o 
   3  -6   2       74.39       93.37      2.94 o 
   4  -6   2       43.96       47.68      2.51 o 
   5  -6   2       68.78       65.66      3.28 o 
   6  -6   2        7.54        9.45      1.55 o 
   7  -6   2        0.02        0.45      1.36 o 
   8  -6   2        0.06       -0.15      1.28 o 
   9  -6   2        2.74        3.72      1.98 o 
  -6  -5   2        7.73       13.89      3.31 o 
  -5  -5   2        1.11        2.34      2.14 o 
  -4  -5   2        0.61        0.29      1.81 o 
  -3  -5   2       20.97       17.35      2.60 o 
  -2  -5   2       71.34       69.98      2.80 o 
  -1  -5   2      929.33      846.50     24.52 o 
   0  -5   2      302.41      278.85     10.98 o 
   1  -5   2      260.55      348.11      8.96 o 
   2  -5   2      518.46      693.55     17.25 o 
   3  -5   2      391.43      453.53     14.64 o 
   4  -5   2      316.67      370.97     22.78 o 
   5  -5   2      211.01      206.33      7.59 o 
   6  -5   2       54.89       52.10      3.02 o 
   7  -5   2        4.29        4.10      1.76 o 
   8  -5   2        1.37        3.88      1.83 o 
   9  -5   2        1.65        4.87      1.96 o 
  -7  -4   2        0.92        0.64      2.25 o 
  -6  -4   2        7.86       10.54      2.67 o 
  -5  -4   2       13.37       13.18      2.62 o 
  -4  -4   2        9.67        9.58      1.15 o 
  -3  -4   2       14.08       13.67      1.16 o 
  -2  -4   2       67.56       65.38      3.18 o 
  -1  -4   2       75.40       74.66      3.17 o 
   0  -4   2      235.01      222.43     11.82 o 
   1  -4   2      610.59      816.58     20.13 o 
   2  -4   2      477.31      532.46     63.33 o 
   3  -4   2      596.15      699.94     22.04 o 
   4  -4   2      681.71      713.45     22.65 o 
   5  -4   2       15.14       16.43      1.66 o 
   6  -4   2        0.01       -1.30      0.88 o 
   7  -4   2        5.29        5.25      1.70 o 
   8  -4   2        3.48        3.00      1.52 o 
   9  -4   2       11.75       10.23      2.40 o 
  -7  -3   2        0.66        2.23      2.07 o 
  -6  -3   2        0.23        1.24      0.90 o 
  -5  -3   2        5.22        5.41      1.08 o 
  -4  -3   2       39.98       41.50      2.18 o 
  -3  -3   2        0.43        0.49      0.38 o 
  -2  -3   2       49.65       48.27      3.76 o 
  -1  -3   2      179.39      165.45      5.20 o 
   0  -3   2      265.96      279.43     10.03 o 
   2  -3   2     1271.78     1546.40     47.38 o 
   3  -3   2        1.21        2.07      0.68 o 
   4  -3   2      410.40      409.24     17.62 o 
   5  -3   2      316.94      344.64     15.36 o 
   6  -3   2       58.12       62.97      4.41 o 
   7  -3   2        5.75        8.40      2.01 o 
   8  -3   2       17.52       16.77      2.71 o 
  -8  -2   2        0.24       -1.65      1.10 o 
  -7  -2   2        0.03        1.44      1.07 o 
  -6  -2   2       16.60       18.10      1.72 o 
  -5  -2   2       10.29       12.28      2.05 o 
  -4  -2   2        0.05        0.91      0.61 o 
  -3  -2   2        0.76        0.35      0.44 o 
  -2  -2   2      206.15      188.69      5.93 o 
  -1  -2   2     1108.88     1158.49     79.65 o 
   1  -2   2       17.79       26.80      1.41 o 
   2  -2   2      143.70      146.14      5.54 o 
   3  -2   2      279.75      292.04     12.13 o 
   4  -2   2        9.93       13.91      1.09 o 
   5  -2   2       31.66       33.35      2.95 o 
   6  -2   2      111.14      115.07      6.63 o 
   7  -2   2        6.13        4.89      1.68 o 
   8  -2   2        6.49        3.90      1.68 o 
  -8  -1   2        0.71        1.59      1.15 o 
  -7  -1   2       24.66       31.12      3.20 o 
  -6  -1   2      119.98      115.12      6.41 o 
  -5  -1   2       23.80       21.28      5.82 o 
  -4  -1   2      170.65      150.02      5.13 o 
  -3  -1   2      129.11      119.47      4.08 o 
  -2  -1   2     4420.64     3909.29    110.41 o 
  -1  -1   2       69.93       60.72      2.89 o 
   0  -1   2     6160.67     5333.82    208.57 o 
   1  -1   2      451.06      448.76     18.23 o 
   2  -1   2      290.15      282.82      8.63 o 
   3  -1   2       52.24       53.73      2.29 o 
   4  -1   2       11.20       11.49      1.11 o 
   5  -1   2       13.99       13.22      2.50 o 
   6  -1   2       34.61       37.03      3.44 o 
   7  -1   2        2.60        2.34      1.39 o 
   8  -1   2        0.42       -0.11      1.21 o 
  -9   0   2        0.23        0.99      1.23 o 
  -8   0   2        0.57       -0.71      1.04 o 
  -7   0   2       19.66       18.69      2.53 o 
  -6   0   2      114.65      105.15      4.13 o 
  -5   0   2        0.08        0.24      0.46 o 
  -4   0   2      317.88      292.55      9.02 o 
  -3   0   2        0.28        1.38      0.47 o 
  -2   0   2    13338.25     9723.91   1450.65 o 
  -1   0   2      171.62      159.84      6.70 o 
   0   0   2      572.48      554.51     22.08 o 
   1   0   2      221.35      196.70      6.13 o 
   2   0   2       52.98       74.41      2.84 o 
   3   0   2     1579.06     1636.09     65.07 o 
   4   0   2        2.53        3.75      1.17 o 
   5   0   2       12.33       12.22      1.41 o 
   7   0   2        0.19        0.22      1.21 o 
  -9   1   2        0.74        0.37      0.93 o 
  -8   1   2       87.07       81.44      5.51 o 
  -7   1   2      471.66      465.05     20.41 o 
  -6   1   2       10.21       10.51      1.68 o 
  -5   1   2      167.91      163.64      4.66 o 
  -4   1   2      441.59      380.89      9.81 o 
  -3   1   2     2706.95     2519.80     61.39 o 
  -2   1   2      149.02      145.27      6.30 o 
  -1   1   2       33.96       27.24      1.54 o 
   0   1   2       95.29       90.03      3.07 o 
   1   1   2       95.45       73.75      2.74 o 
   2   1   2      132.23      153.47      5.19 o 
   3   1   2       14.53        9.38      1.07 o 
   4   1   2       28.50       32.97      2.04 o 
   5   1   2       34.61       37.31      3.18 o 
   6   1   2       33.34       39.14      3.50 o 
 -10   2   2       13.03       16.16      2.93 o 
  -9   2   2        1.53        1.28      1.23 o 
  -8   2   2       38.35       34.10      3.39 o 
  -7   2   2       10.64        7.21      1.59 o 
  -6   2   2       91.86       81.70      5.21 o 
  -5   2   2        7.64        5.69      1.08 o 
  -4   2   2        1.00        0.83      0.75 o 
  -3   2   2      713.26      615.69     19.22 o 
  -2   2   2        1.60        1.83      0.48 o 
  -1   2   2       55.36       48.62      1.84 o 
   0   2   2      311.60      299.49      9.07 o 
   1   2   2       93.63       87.73      3.25 o 
   2   2   2      595.64      613.04     18.29 o 
   3   2   2        0.14        0.47      0.67 o 
   4   2   2       55.13       49.05      2.61 o 
   5   2   2       10.23        8.82      1.49 o 
   6   2   2       13.11       12.98      3.04 o 
 -10   3   2        0.13        2.36      1.23 o 
  -9   3   2       27.64       22.08      2.93 o 
  -8   3   2      348.21      325.84     15.21 o 
  -7   3   2        1.84        0.15      0.75 o 
  -6   3   2      504.35      468.99     15.46 o 
  -5   3   2       14.54       16.80      1.42 o 
  -4   3   2        3.44        2.83      0.67 o 
  -3   3   2       50.47       42.96      1.95 o 
  -2   3   2      465.07      451.50     13.27 o 
  -1   3   2     1063.90     1026.65     29.48 o 
   0   3   2       48.69       42.12      1.82 o 
   1   3   2      153.15      160.11      5.41 o 
   2   3   2        0.00        1.87      1.17 o 
   3   3   2        0.33        0.97      0.68 o 
   4   3   2        0.40       -2.05      1.50 o 
   5   3   2       10.77       10.82      2.84 o 
   6   3   2        3.06        3.00      2.38 o 
 -10   4   2       20.34       24.69      3.50 o 
  -9   4   2      110.70      107.51      6.81 o 
  -8   4   2      103.28       94.35      4.85 o 
  -7   4   2       32.25       30.35      2.23 o 
  -6   4   2       39.99       37.59      2.25 o 
  -5   4   2       21.43       24.96      1.19 o 
  -4   4   2       22.34       18.19      1.60 o 
  -3   4   2      843.07      910.28     26.23 o 
  -2   4   2      140.81      138.77      6.99 o 
  -1   4   2      319.42      355.99     10.70 o 
   0   4   2       72.95       70.17      2.72 o 
   1   4   2       49.84       49.52      3.86 o 
   2   4   2       44.44       41.46      3.77 o 
   3   4   2       23.39       30.55      3.64 o 
   4   4   2       17.64       15.56      3.15 o 
   5   4   2        4.79        3.77      2.62 o 
 -10   5   2        4.94        4.96      2.07 o 
  -9   5   2        6.09        5.53      1.49 o 
  -8   5   2        2.12        3.05      1.15 o 
  -7   5   2        1.51        1.68      0.94 o 
  -6   5   2        7.08        9.26      1.25 o 
  -5   5   2      157.85      153.22      4.48 o 
  -4   5   2       64.99       55.58      2.02 o 
  -3   5   2      193.64      194.44      6.20 o 
  -2   5   2       65.05       60.63      2.32 o 
  -1   5   2      204.91      198.98     10.09 o 
   0   5   2      140.57      141.74      8.00 o 
   1   5   2       23.68       25.04      3.13 o 
   2   5   2      450.61      396.79     19.11 o 
   3   5   2       24.53       23.56      3.66 o 
   4   5   2        2.87       -0.88      2.18 o 
 -10   6   2       54.33       44.70      4.50 o 
  -9   6   2       17.38       16.12      2.10 o 
  -8   6   2        5.34        5.96      1.31 o 
  -7   6   2       17.58       15.59      2.99 o 
  -6   6   2       28.81       30.72      2.18 o 
  -5   6   2        7.39        6.96      0.89 o 
  -4   6   2       50.08       49.39      1.94 o 
  -3   6   2        6.92        6.19      1.34 o 
  -2   6   2       13.34       11.86      2.05 o 
  -1   6   2       14.03       10.49      2.14 o 
   0   6   2      244.89      238.90     12.43 o 
   1   6   2       24.13       24.55      3.48 o 
   2   6   2        0.95        2.29      2.09 o 
   3   6   2       36.79       30.15      4.32 o 
 -10   7   2        4.12        1.57      1.34 o 
  -9   7   2        1.74        1.01      1.17 o 
  -8   7   2       31.96       34.47      2.79 o 
  -7   7   2       17.86       14.92      1.85 o 
  -6   7   2        1.62        2.02      0.95 o 
  -5   7   2       62.17       59.40      5.33 o 
  -4   7   2       75.71       76.28      3.76 o 
  -3   7   2       37.79       41.72      3.48 o 
  -2   7   2       25.43       21.82      2.82 o 
  -1   7   2       31.27       21.75      3.06 o 
   0   7   2       15.91        8.60      2.29 o 
   1   7   2       17.66       16.40      3.22 o 
   2   7   2       22.65       21.93      3.92 o 
 -10   8   2        4.52        2.71      1.58 o 
  -9   8   2       12.80       13.91      2.10 o 
  -8   8   2      194.47      189.35      7.71 o 
  -7   8   2      225.31      230.23     14.33 o 
  -6   8   2        0.92       -0.42      1.94 o 
  -5   8   2       68.50       73.55      6.33 o 
  -4   8   2        0.16       -0.85      0.94 o 
  -3   8   2        8.24        5.38      1.83 o 
  -2   8   2        1.91        2.56      1.59 o 
  -1   8   2        0.60       -0.97      1.43 o 
   0   8   2        0.84        4.67      2.20 o 
   1   8   2        2.94        2.53      2.25 o 
 -10   9   2        0.69        0.85      1.48 o 
  -9   9   2       15.05        9.52      3.15 o 
  -8   9   2        3.33        5.27      2.76 o 
  -7   9   2        5.40        4.41      2.53 o 
  -6   9   2        2.29       -0.73      1.85 o 
  -5   9   2        1.06        1.30      2.18 o 
  -4   9   2       11.58        8.56      1.68 o 
  -3   9   2        4.29        3.92      1.61 o 
  -2   9   2        3.29        2.31      1.70 o 
  -1   9   2        0.02        1.21      1.68 o 
   0   9   2        1.35        0.18      1.87 o 
  -9  10   2        8.36        7.78      3.02 o 
  -8  10   2       16.63       12.12      3.66 o 
  -7  10   2        0.42       -0.40      1.87 o 
  -6  10   2       25.07       28.89      5.07 o 
  -5  10   2       13.97       13.97      3.70 o 
  -4  10   2        5.18        2.99      1.42 o 
  -3  10   2        2.62        5.91      1.98 o 
  -2  10   2        0.03        1.79      1.90 o 
  -1  10   2        4.62        6.22      2.58 o 
  -8  11   2        1.25        2.05      2.45 o 
  -7  11   2        0.07       -1.12      2.34 o 
  -6  11   2        0.48        3.22      2.80 o 
  -5  11   2        3.36        3.92      3.44 o 
  -4  11   2        5.21        3.54      2.33 o 
  -3  11   2        0.12        0.53      1.92 o 
   3 -13   3        1.54       -2.78      2.98 o 
   4 -13   3        0.00       -2.09      2.56 o 
   5 -13   3        5.14        1.72      3.33 o 
   6 -13   3       41.08       30.35      6.04 o 
   1 -12   3        2.74        0.49      1.81 o 
   2 -12   3        3.03        1.88      1.69 o 
   3 -12   3        0.24       -1.17      2.45 o 
   4 -12   3        4.64        2.69      3.22 o 
   5 -12   3       36.66       27.77      5.20 o 
   6 -12   3       14.49       13.75      4.41 o 
   7 -12   3        0.27       -1.87      2.53 o 
  -1 -11   3        2.04        2.93      2.40 o 
   0 -11   3       14.84       12.64      2.26 o 
   1 -11   3        0.34        0.89      1.53 o 
   2 -11   3       33.90       21.95      3.57 o 
   3 -11   3       10.27       12.32      3.88 o 
   4 -11   3       42.64       35.33      5.42 o 
   5 -11   3      106.45      124.42      9.70 o 
   6 -11   3       20.62       20.17      4.50 o 
   7 -11   3        0.22        0.44      2.03 o 
   8 -11   3        0.01       -1.26      2.27 o 
  -2 -10   3        2.49        8.27      2.67 o 
  -1 -10   3        6.61       10.84      2.93 o 
   0 -10   3        6.71        3.64      1.69 o 
   1 -10   3        0.40        0.70      1.38 o 
   2 -10   3       33.05       36.58      3.04 o 
   3 -10   3       46.55       46.93      3.17 o 
   4 -10   3       59.54       73.00      6.66 o 
   5 -10   3      335.74      401.16     22.61 o 
   6 -10   3       27.01       36.76      5.25 o 
   7 -10   3        3.83        6.44      1.60 o 
   8 -10   3        7.89        8.80      1.88 o 
   9 -10   3        3.10        1.79      1.58 o 
  -3  -9   3        5.75        5.16      2.93 o 
  -2  -9   3        0.05       -1.12      1.85 o 
  -1  -9   3        1.63        1.12      1.68 o 
   0  -9   3        4.78        5.04      1.48 o 
   1  -9   3       34.22       39.28      2.85 o 
   2  -9   3        1.36        0.87      1.14 o 
   3  -9   3      132.65      151.02      6.25 o 
   4  -9   3      427.10      528.20     28.15 o 
   5  -9   3      156.66      185.03      7.14 o 
   6  -9   3       20.90       21.74      2.19 o 
   7  -9   3       23.45       25.25      5.47 o 
   8  -9   3       25.59       23.42      4.36 o 
   9  -9   3        7.45        7.48      1.90 o 
  -4  -8   3        0.18        1.45      2.36 o 
  -3  -8   3       20.39       28.81      4.03 o 
  -2  -8   3        1.58        5.84      2.16 o 
  -1  -8   3        8.43        7.74      2.34 o 
   0  -8   3        9.13        7.05      1.49 o 
   1  -8   3      113.55      113.22      7.82 o 
   2  -8   3        0.01       -0.55      0.94 o 
   3  -8   3       29.88       32.44      1.63 o 
   4  -8   3      107.66      123.94      5.03 o 
   5  -8   3        1.93        1.97      1.04 o 
   6  -8   3       13.19       14.67      4.46 o 
   7  -8   3        2.14        1.14      1.40 o 
   8  -8   3        1.75        2.56      2.30 o 
   9  -8   3        1.35        0.37      1.74 o 
  -5  -7   3        0.56       -0.44      2.23 o 
  -4  -7   3       77.11       84.02      6.63 o 
  -3  -7   3       33.86       28.26      3.81 o 
  -2  -7   3       13.86       20.65      3.06 o 
  -1  -7   3       20.58       16.73      2.64 o 
   0  -7   3       85.10       82.86      4.08 o 
   1  -7   3       12.28       11.38      1.49 o 
   2  -7   3       85.62       95.69      3.08 o 
   3  -7   3      105.71      115.52      3.60 o 
   4  -7   3       63.23       72.33      3.43 o 
   5  -7   3        5.27        6.07      1.26 o 
   6  -7   3        1.62        1.61      1.21 o 
   7  -7   3       55.36       52.66      3.36 o 
   8  -7   3        7.17        9.31      1.89 o 
   9  -7   3        7.62       10.73      2.82 o 
  -6  -6   3       25.79       26.85      4.21 o 
  -5  -6   3        1.62        2.87      2.27 o 
  -4  -6   3       33.08       40.82      4.32 o 
  -3  -6   3        9.20       10.45      2.51 o 
  -2  -6   3       42.35       33.44      3.37 o 
  -1  -6   3      669.49      605.08     34.03 o 
   0  -6   3      279.73      288.97     14.49 o 
   1  -6   3      117.39      136.26      4.82 o 
   2  -6   3       68.71       79.18      2.61 o 
   3  -6   3      360.94      467.32     12.09 o 
   4  -6   3      215.53      252.02     10.40 o 
   5  -6   3       51.58       63.31      5.00 o 
   6  -6   3      121.67      122.73      5.44 o 
   7  -6   3        6.10        3.72      1.76 o 
   8  -6   3        0.22        3.57      1.92 o 
   9  -6   3        0.02        1.06      1.81 o 
  -7  -5   3        0.20       -1.15      2.27 o 
  -6  -5   3        0.25        3.81      2.29 o 
  -5  -5   3       94.04       92.72      6.52 o 
  -4  -5   3      143.38      146.35      8.46 o 
  -3  -5   3       22.53       22.51      1.56 o 
  -2  -5   3        5.99        4.41      0.73 o 
  -1  -5   3      123.61      132.47      4.42 o 
   0  -5   3      129.18      128.88      3.67 o 
   1  -5   3      147.05      177.05      4.89 o 
   2  -5   3       98.21      116.56      4.40 o 
   3  -5   3      102.55      160.34      6.14 o 
   4  -5   3       64.19       70.14      3.35 o 
   5  -5   3        0.19        0.86      1.76 o 
   6  -5   3        3.75        5.80      1.85 o 
   7  -5   3        2.66        3.22      1.83 o 
   8  -5   3        7.05        9.72      2.47 o 
   9  -5   3        2.81        0.66      1.30 o 
  -7  -4   3        1.61        3.95      2.38 o 
  -6  -4   3       15.97       24.38      3.35 o 
  -5  -4   3       31.21       34.37      2.24 o 
  -4  -4   3        6.87        5.62      0.98 o 
  -3  -4   3        5.39        5.88      1.11 o 
  -2  -4   3      301.34      271.38      8.48 o 
  -1  -4   3       95.33       83.36      2.51 o 
   0  -4   3       23.26       25.73      1.26 o 
   1  -4   3       28.89       42.24      2.02 o 
   2  -4   3      826.78     1103.76     27.18 o 
   3  -4   3      390.64      428.43     14.08 o 
   4  -4   3      465.37      474.19     15.59 o 
   5  -4   3        5.67        8.35      1.83 o 
   6  -4   3       35.09       44.37      4.01 o 
   7  -4   3      126.24      135.09      7.93 o 
   8  -4   3       62.13       61.62      5.09 o 
  -7  -3   3       13.68       15.88      1.89 o 
  -6  -3   3      159.34      159.95      6.10 o 
  -5  -3   3      490.40      450.02     14.04 o 
  -4  -3   3        0.00        0.33      0.50 o 
  -3  -3   3      462.83      420.54     12.76 o 
  -2  -3   3       13.62       15.32      1.09 o 
  -1  -3   3        2.48        2.30      0.45 o 
   0  -3   3      576.05      537.02     39.58 o 
   1  -3   3      267.52      393.69      9.98 o 
   2  -3   3       81.75       88.52      4.08 o 
   3  -3   3       34.56       45.24      2.03 o 
   4  -3   3      333.59      379.94     11.67 o 
   6  -3   3      168.68      169.91      9.15 o 
   7  -3   3        7.92        7.32      2.01 o 
   8  -3   3        0.04        3.39      1.72 o 
  -8  -2   3        0.10        1.74      1.34 o 
  -7  -2   3       36.76       48.25      2.85 o 
  -6  -2   3      379.48      401.65     13.55 o 
  -5  -2   3      196.47      189.33      6.58 o 
  -4  -2   3      760.22      713.29     21.27 o 
  -3  -2   3       47.23       47.05      2.29 o 
  -2  -2   3      611.34      566.35     16.60 o 
  -1  -2   3     1806.48     1814.97     51.43 o 
   0  -2   3      171.61      157.61      4.92 o 
   1  -2   3     1819.96     1832.61     72.20 o 
   2  -2   3       42.94       32.96      1.61 o 
   3  -2   3      133.67      146.99      5.05 o 
   4  -2   3       83.73       84.11      3.40 o 
   5  -2   3      112.12      114.59      6.59 o 
   6  -2   3      144.44      153.97      8.49 o 
   7  -2   3       68.73       78.20      5.58 o 
   8  -2   3        2.27        1.81      1.65 o 
  -9  -1   3        3.78        4.72      1.76 o 
  -8  -1   3        6.00        6.74      1.92 o 
  -7  -1   3       28.07       30.77      2.24 o 
  -5  -1   3      117.20      113.94      4.29 o 
  -4  -1   3       22.53       22.33      2.33 o 
  -3  -1   3      448.21      394.11     11.82 o 
  -2  -1   3    20302.36    18259.72    516.17 o 
  -1  -1   3       77.49       62.52      2.76 o 
   0  -1   3      281.20      261.18     10.93 o 
   1  -1   3      373.85      333.05     14.00 o 
   2  -1   3       12.08       11.68      1.54 o 
   3  -1   3      297.04      292.65      9.28 o 
   4  -1   3        0.55        1.01      0.69 o 
   5  -1   3       46.31       51.52      2.73 o 
   6  -1   3       34.10       28.10      3.11 o 
   7  -1   3        2.96        1.50      1.50 o 
  -9   0   3       13.25       13.62      2.53 o 
  -8   0   3       59.41       59.46      4.58 o 
  -7   0   3      281.43      301.40     14.13 o 
  -6   0   3       46.31       43.28      2.31 o 
  -5   0   3      236.32      225.81      8.74 o 
  -4   0   3      473.01      432.80     11.06 o 
  -3   0   3      183.18      166.97      5.35 o 
  -2   0   3      403.23      415.66     16.95 o 
  -1   0   3     1583.69     1220.61     48.05 o 
   0   0   3     3502.18     3070.08    120.08 o 
   1   0   3      147.37      149.84      5.03 o 
   2   0   3      368.34      404.95     12.40 o 
   3   0   3        7.41       11.84      1.17 o 
   4   0   3        8.74        7.83      1.14 o 
   5   0   3        1.40       -0.03      0.56 o 
   6   0   3       20.18       17.46      2.56 o 
   7   0   3        0.12        1.63      1.45 o 
  -9   1   3       12.19       14.68      2.64 o 
  -8   1   3       59.65       74.56      5.22 o 
  -7   1   3        2.74        3.70      1.39 o 
  -6   1   3        7.35        7.15      1.00 o 
  -5   1   3       72.62       77.25      2.57 o 
  -4   1   3        6.89       10.11      0.99 o 
  -2   1   3        3.32        4.32      0.79 o 
  -1   1   3      470.38      406.73     16.46 o 
   0   1   3      359.58      364.20     10.99 o 
   1   1   3      328.08      329.53     10.19 o 
   2   1   3       70.91       70.33      3.00 o 
   3   1   3       20.07       24.23      1.79 o 
   4   1   3       40.09       38.19      2.40 o 
   5   1   3      119.13      112.38      4.82 o 
   6   1   3        0.00        0.71      1.23 o 
 -10   2   3        8.48       10.78      2.31 o 
  -9   2   3       64.41       73.57      5.38 o 
  -8   2   3       78.71       83.51      5.58 o 
  -7   2   3       47.01       40.43      2.42 o 
  -6   2   3       13.67       11.44      0.98 o 
  -5   2   3      277.65      273.92      9.24 o 
  -4   2   3      396.10      349.91     14.48 o 
  -3   2   3      130.09      130.19      5.99 o 
  -2   2   3        5.65        4.17      0.73 o 
  -1   2   3      186.13      195.15      6.20 o 
   0   2   3      204.43      227.94      7.24 o 
   1   2   3      121.90      126.22      4.51 o 
   2   2   3        0.65        0.18      0.53 o 
   3   2   3       67.44       71.26      3.30 o 
   4   2   3       43.82       43.90      2.67 o 
   5   2   3       12.68       10.93      2.84 o 
 -10   3   3        3.48        1.26      1.28 o 
  -9   3   3       51.46       48.78      4.32 o 
  -8   3   3        0.45        1.06      1.37 o 
  -7   3   3       54.03       50.94      2.88 o 
  -6   3   3       13.53       17.17      1.59 o 
  -5   3   3        0.08        1.15      0.56 o 
  -4   3   3       22.72       27.53      1.60 o 
  -3   3   3        8.23        9.88      1.63 o 
  -2   3   3        0.01       -0.05      0.71 o 
  -1   3   3       18.82       15.95      1.07 o 
   0   3   3       82.71       87.85      3.32 o 
   1   3   3       74.27       74.00      4.50 o 
   2   3   3       13.62       13.14      1.39 o 
   3   3   3        6.25        9.54      2.47 o 
   4   3   3       71.03       63.74      5.31 o 
   5   3   3        0.06       -0.53      2.09 o 
 -10   4   3        0.87        1.34      1.54 o 
  -9   4   3        0.22        2.42      1.50 o 
  -8   4   3        5.81        7.87      1.97 o 
  -7   4   3       54.01       62.57      3.27 o 
  -6   4   3      155.53      162.71      6.16 o 
  -5   4   3      200.84      204.76      5.75 o 
  -4   4   3        6.67        7.62      0.78 o 
  -3   4   3     1658.54     1685.75     48.14 o 
  -2   4   3        3.86        4.90      0.65 o 
  -1   4   3        1.73        1.33      0.51 o 
   0   4   3        8.72       11.55      2.05 o 
   1   4   3        0.79        1.28      1.43 o 
   2   4   3       30.14       35.44      3.99 o 
   3   4   3        0.47        1.83      1.94 o 
   4   4   3        4.48        5.20      2.78 o 
 -10   5   3       25.63       20.06      3.15 o 
  -9   5   3       12.89       11.95      2.38 o 
  -8   5   3        2.39        2.93      1.12 o 
  -7   5   3       69.29       55.22      3.06 o 
  -6   5   3      129.18      110.40      4.63 o 
  -5   5   3       28.31       29.68      2.10 o 
  -4   5   3       44.67       48.70      2.16 o 
  -3   5   3       82.47       80.12      4.85 o 
  -2   5   3        1.47        0.60      0.97 o 
  -1   5   3      273.70      234.80     11.77 o 
   0   5   3      422.62      416.28     19.70 o 
   1   5   3       30.27       32.49      3.92 o 
   2   5   3       15.80       11.59      2.95 o 
   3   5   3        6.63        9.70      3.04 o 
   4   5   3        0.57       -2.47      2.09 o 
 -10   6   3        0.76        0.20      1.61 o 
  -9   6   3        6.97        7.50      2.04 o 
  -8   6   3        2.68        4.05      1.95 o 
  -7   6   3      103.41      100.69      4.58 o 
  -5   6   3       45.53       42.64      1.86 o 
  -4   6   3        1.54        2.42      1.08 o 
  -3   6   3        4.79        5.31      1.52 o 
  -2   6   3       47.38       50.89      3.99 o 
  -1   6   3       63.51       63.21      4.96 o 
   0   6   3       29.16       38.84      4.14 o 
   1   6   3        1.20        0.44      1.81 o 
   2   6   3        6.78        8.40      2.89 o 
   3   6   3        0.15        0.55      2.31 o 
 -10   7   3        0.87        0.68      1.54 o 
  -9   7   3       15.24       12.39      1.91 o 
  -8   7   3        0.67        3.63      1.26 o 
  -7   7   3        0.58        1.65      1.06 o 
  -6   7   3        5.96        6.68      2.49 o 
  -5   7   3       23.16       25.24      2.13 o 
  -4   7   3       54.28       46.55      3.59 o 
  -3   7   3        0.95        0.64      1.06 o 
  -2   7   3        5.98        4.67      1.87 o 
  -1   7   3       30.88       28.63      3.61 o 
   0   7   3        3.00        4.50      2.01 o 
   1   7   3        6.92        7.82      2.73 o 
   2   7   3        3.53        4.19      2.82 o 
 -10   8   3        3.34        3.63      1.56 o 
  -9   8   3       57.33       58.05      3.70 o 
  -8   8   3       15.39       12.41      3.24 o 
  -7   8   3        0.03        0.09      2.12 o 
  -6   8   3        0.17        4.63      2.40 o 
  -5   8   3        4.40        4.89      1.30 o 
  -4   8   3       27.91       21.67      2.87 o 
  -3   8   3       18.47       18.05      2.71 o 
  -2   8   3        9.79        9.85      2.40 o 
  -1   8   3        1.22        5.88      2.12 o 
   0   8   3        2.50        3.70      2.07 o 
   1   8   3        0.74        0.88      2.27 o 
  -9   9   3        0.13       -0.40      2.03 o 
  -8   9   3        2.31        1.74      2.31 o 
  -7   9   3        0.15       -1.21      2.23 o 
  -6   9   3        0.22       -1.12      1.70 o 
  -5   9   3       19.83       19.29      3.75 o 
  -4   9   3        2.00       -0.71      1.04 o 
  -3   9   3        0.10        0.42      1.70 o 
  -2   9   3        4.58        4.14      1.94 o 
  -1   9   3        2.99        2.20      2.03 o 
  -9  10   3        8.03        4.39      3.09 o 
  -8  10   3        0.98       -0.24      2.03 o 
  -7  10   3        5.47        8.13      3.33 o 
  -6  10   3        8.11        9.59      3.46 o 
  -5  10   3       14.26        8.73      2.89 o 
  -4  10   3        0.22       -0.53      1.63 o 
  -3  10   3        3.81        3.99      2.05 o 
  -2  10   3        1.69       -0.60      1.63 o 
  -7  11   3       15.75       15.36      4.10 o 
  -6  11   3       17.21       17.48      4.28 o 
  -5  11   3        4.99        2.25      2.56 o 
   2 -13   4        0.14       -1.37      1.59 o 
   3 -13   4        1.04       -0.62      3.00 o 
   4 -13   4        0.00        1.08      3.22 o 
   5 -13   4       14.10       12.19      4.72 o 
   6 -13   4       14.54       13.60      4.87 o 
   0 -12   4        3.99        2.71      2.34 o 
   1 -12   4        1.21       -1.41      1.82 o 
   2 -12   4        5.37        7.45      2.14 o 
   3 -12   4        8.50        6.70      3.37 o 
   4 -12   4       11.50       11.68      3.90 o 
   5 -12   4       19.41       21.47      4.87 o 
   6 -12   4        3.18        0.44      3.39 o 
   7 -12   4        0.51       -3.02      2.56 o 
  -1 -11   4        5.02        5.69      2.53 o 
   0 -11   4       10.72       10.53      2.91 o 
   1 -11   4        0.02        1.18      1.42 o 
   2 -11   4        5.49        5.68      1.74 o 
   3 -11   4        2.32       -0.26      2.51 o 
   4 -11   4        2.22        6.46      3.22 o 
   5 -11   4        1.91        4.19      3.24 o 
   6 -11   4        5.34        3.81      3.24 o 
   7 -11   4        0.02        0.37      2.45 o 
   8 -11   4        0.03        4.72      2.62 o 
  -3 -10   4        0.93       -1.68      1.94 o 
  -2 -10   4        3.68        3.33      2.20 o 
  -1 -10   4        5.63        5.27      2.34 o 
   0 -10   4       10.71        9.45      1.93 o 
   1 -10   4       30.94       31.65      2.92 o 
   2 -10   4        3.21        4.99      1.68 o 
   3 -10   4       20.20       20.01      3.79 o 
   4 -10   4      214.49      245.04     15.01 o 
   5 -10   4        3.58        3.88      3.02 o 
   6 -10   4        0.00        2.47      1.12 o 
   7 -10   4       16.54       17.01      2.22 o 
   8 -10   4        6.35        6.65      1.83 o 
  -4  -9   4        4.98        5.73      2.91 o 
  -3  -9   4        3.13        6.44      2.62 o 
  -2  -9   4       28.33       27.51      3.88 o 
  -1  -9   4        1.73        2.23      1.08 o 
   0  -9   4       53.82       51.84      3.23 o 
   1  -9   4       34.43       34.39      4.74 o 
   2  -9   4      292.45      338.19     13.58 o 
   3  -9   4       10.72       15.57      2.69 o 
   4  -9   4      131.12      153.91      6.16 o 
   5  -9   4        0.92        0.16      1.14 o 
   6  -9   4        0.96        0.90      1.15 o 
   7  -9   4       93.31       80.50      4.45 o 
   8  -9   4        0.01        0.55      1.42 o 
  -5  -8   4       10.02        9.72      3.28 o 
  -4  -8   4       75.49       73.97      6.30 o 
  -3  -8   4      135.26      133.23      8.60 o 
  -2  -8   4        1.50       -0.97      1.43 o 
  -1  -8   4       39.07       33.10      7.42 o 
   0  -8   4       13.94       13.61      1.80 o 
   1  -8   4       82.36       98.62      7.36 o 
   2  -8   4        3.19        4.64      0.78 o 
   3  -8   4       44.31       51.84      2.17 o 
   4  -8   4        9.53       12.09      1.98 o 
   5  -8   4        3.40        2.55      2.06 o 
   6  -8   4        0.43       -0.07      1.17 o 
   7  -8   4       22.57       16.12      2.20 o 
   8  -8   4        0.49        3.15      1.50 o 
  -5  -7   4        7.15        9.68      3.00 o 
  -4  -7   4       23.33       21.95      3.61 o 
  -3  -7   4      172.26      168.39      9.72 o 
  -2  -7   4       30.08       23.08      3.09 o 
  -1  -7   4       14.35       11.06      1.52 o 
   0  -7   4        0.20        0.64      0.90 o 
   1  -7   4       59.02       62.14      2.27 o 
   2  -7   4       32.43       37.98      2.40 o 
   3  -7   4        0.24       -0.51      0.59 o 
   4  -7   4        1.02       -0.05      0.76 o 
   5  -7   4      118.56      126.27      5.48 o 
   6  -7   4      122.86      120.62      5.54 o 
   7  -7   4        9.02        9.13      2.12 o 
   8  -7   4       24.20       23.47      3.50 o 
  -6  -6   4        2.15        0.84      2.31 o 
  -5  -6   4       25.99       23.49      3.68 o 
  -4  -6   4      392.25      387.65     18.69 o 
  -3  -6   4       14.07       17.06      2.71 o 
  -2  -6   4      358.69      320.02     10.12 o 
  -1  -6   4      469.16      497.25     12.81 o 
   0  -6   4      134.38      136.62      4.62 o 
   1  -6   4       30.09       33.69      1.51 o 
   2  -6   4      113.28      155.64      5.81 o 
   3  -6   4      110.76      134.01      8.26 o 
   4  -6   4        2.68        3.09      1.07 o 
   5  -6   4       91.86       88.47      5.09 o 
   6  -6   4        5.85        4.85      1.90 o 
   7  -6   4        4.14       10.51      2.47 o 
   8  -6   4        4.24        4.10      2.05 o 
  -7  -5   4        6.94        5.69      3.00 o 
  -6  -5   4       19.90       25.77      3.72 o 
  -5  -5   4       63.52       66.67      5.31 o 
  -4  -5   4        8.87        8.25      1.17 o 
  -3  -5   4      344.62      321.80     10.23 o 
  -2  -5   4      235.30      244.71      7.89 o 
  -1  -5   4       22.12       21.23      1.07 o 
   0  -5   4       17.18       18.81      1.15 o 
   1  -5   4       26.36       37.11      2.01 o 
   2  -5   4      470.87      669.91     16.86 o 
   3  -5   4      222.45      269.55     10.56 o 
   4  -5   4      141.13      165.27      6.47 o 
   5  -5   4       17.02       14.02      2.36 o 
   6  -5   4        2.43        0.18      1.32 o 
   7  -5   4       13.80       16.93      2.95 o 
   8  -5   4       16.01       20.67      3.35 o 
  -7  -4   4        2.76        1.92      2.14 o 
  -6  -4   4       29.56       35.53      2.50 o 
  -5  -4   4      161.95      146.11      5.56 o 
  -4  -4   4       84.78       72.81      3.20 o 
  -3  -4   4        1.35        0.84      0.76 o 
  -2  -4   4       47.68       47.92      1.75 o 
  -1  -4   4     1195.18     1092.67     26.90 o 
   0  -4   4      230.01      242.44      7.47 o 
   1  -4   4      201.05      274.53      7.24 o 
   2  -4   4       79.28      114.17      4.45 o 
   3  -4   4       35.99       32.81      2.17 o 
   4  -4   4       90.12       74.39      4.89 o 
   5  -4   4        1.40        0.48      1.04 o 
   6  -4   4      362.62      391.59     18.21 o 
   7  -4   4        8.02        4.41      1.96 o 
   8  -4   4        0.72       -1.50      1.28 o 
  -8  -3   4        0.19        1.30      1.21 o 
  -7  -3   4       46.65       47.78      2.93 o 
  -6  -3   4       75.68       81.02      3.74 o 
  -5  -3   4       46.33       42.49      2.39 o 
  -4  -3   4       10.56        9.58      1.38 o 
  -3  -3   4        0.73        0.99      0.59 o 
  -2  -3   4        2.26        3.03      1.01 o 
  -1  -3   4      203.56      178.05      5.64 o 
   0  -3   4     1162.76     1135.10     32.45 o 
   1  -3   4        0.05        0.08      0.50 o 
   2  -3   4       74.78       71.26      4.14 o 
   3  -3   4      157.29      167.96      5.74 o 
   4  -3   4       95.71       96.94      3.93 o 
   5  -3   4        2.81        1.06      1.12 o 
   6  -3   4       51.91       51.55      4.39 o 
   7  -3   4       61.18       62.18      5.03 o 
   8  -3   4        0.64        4.28      2.01 o 
  -9  -2   4        2.75        7.07      2.20 o 
  -8  -2   4        0.06        1.10      1.19 o 
  -7  -2   4       21.53       28.99      2.58 o 
  -6  -2   4       25.58       27.05      2.07 o 
  -5  -2   4       26.82       25.99      1.78 o 
  -4  -2   4       30.35       38.33      2.01 o 
  -3  -2   4      238.28      248.33      7.88 o 
  -2  -2   4      191.50      241.95      7.56 o 
  -1  -2   4      111.72       89.35      3.42 o 
   0  -2   4      141.19      113.33      5.25 o 
   1  -2   4       14.22       11.70      1.50 o 
   2  -2   4      112.57      119.37      4.28 o 
   3  -2   4       42.69       42.74      2.22 o 
   4  -2   4        1.05        0.88      0.73 o 
   5  -2   4      121.53      118.67      7.01 o 
   6  -2   4        2.07        1.43      1.39 o 
   7  -2   4        4.20        4.63      1.85 o 
  -9  -1   4        0.47       -0.07      1.32 o 
  -8  -1   4       46.53       46.24      3.92 o 
  -7  -1   4      110.29      109.62      4.56 o 
  -5  -1   4       13.75       10.74      1.41 o 
  -4  -1   4     2089.73     2030.71     58.06 o 
  -3  -1   4     1034.93      988.85     38.70 o 
  -2  -1   4     4110.56     3895.86    110.07 o 
  -1  -1   4      798.43      664.36     26.62 o 
   0  -1   4      294.16      250.95     10.67 o 
   1  -1   4      241.13      270.85     11.84 o 
   2  -1   4      253.91      264.17      8.52 o 
   3  -1   4       33.88       33.61      2.98 o 
   4  -1   4        0.07       -0.19      0.72 o 
   5  -1   4        0.33        1.15      1.28 o 
   6  -1   4        3.11        3.33      1.54 o 
   7  -1   4        0.27       -0.71      1.34 o 
  -9   0   4        0.16       -0.86      1.12 o 
  -8   0   4        0.21        0.15      1.06 o 
  -7   0   4       34.11       35.79      2.27 o 
  -6   0   4       24.60       29.16      2.47 o 
  -5   0   4       24.89       28.11      1.61 o 
  -4   0   4        3.27        4.89      0.75 o 
  -3   0   4        0.11        0.07      0.53 o 
  -2   0   4        9.82       13.75      1.39 o 
   0   0   4      288.25      241.12     10.34 o 
   1   0   4      589.54      657.23     19.51 o 
   2   0   4        2.35        4.18      0.84 o 
   3   0   4       23.62       19.88      4.42 o 
   4   0   4        0.91        0.39      0.78 o 
   5   0   4        4.21        2.51      1.04 o 
   6   0   4        4.01        1.45      1.39 o 
 -10   1   4        6.32        8.42      2.29 o 
  -9   1   4       14.74       11.09      2.36 o 
  -7   1   4        5.82        3.61      1.26 o 
  -6   1   4      134.72      137.32      4.17 o 
  -5   1   4      439.79      452.66     12.86 o 
  -4   1   4      909.24      913.29     28.33 o 
  -3   1   4        3.24        2.95      0.77 o 
  -2   1   4      191.34      180.97      7.93 o 
  -1   1   4       35.69       30.72      2.05 o 
   0   1   4      616.90      707.58     20.85 o 
   1   1   4        1.40        1.33      0.61 o 
   2   1   4        9.03       12.77      1.33 o 
   4   1   4       35.95       42.47      3.03 o 
   5   1   4       24.28       24.25      2.27 o 
 -10   2   4        0.01       -0.11      1.08 o 
  -9   2   4        3.34        0.86      1.30 o 
  -8   2   4       80.18       69.91      4.98 o 
  -7   2   4        8.56        7.78      1.74 o 
  -6   2   4        0.03        0.18      0.68 o 
  -5   2   4        8.29        6.81      0.95 o 
  -4   2   4      270.26      241.30      8.15 o 
  -3   2   4       78.66       73.24      3.90 o 
  -2   2   4      434.41      403.33     12.14 o 
  -1   2   4       49.83       45.26      2.06 o 
   0   2   4       43.08       36.49      1.90 o 
   1   2   4        3.02        3.44      0.97 o 
   2   2   4       39.32       40.57      2.38 o 
   3   2   4        2.40        1.11      0.92 o 
   4   2   4        0.03       -0.75      1.85 o 
   5   2   4        0.38       -1.98      2.03 o 
 -10   3   4       10.58        8.04      2.36 o 
  -9   3   4        1.06        0.40      1.37 o 
  -8   3   4       79.71       79.98      5.38 o 
  -7   3   4        0.48        0.14      1.15 o 
  -6   3   4       44.73       38.42      2.22 o 
  -5   3   4      143.44      122.28      4.77 o 
  -4   3   4       83.22       80.67      4.32 o 
  -3   3   4        8.51       12.05      1.25 o 
  -2   3   4        0.21        0.76      0.67 o 
  -1   3   4        0.12        0.72      0.54 o 
   0   3   4       11.22       10.05      2.02 o 
   1   3   4        5.13        7.89      2.48 o 
   2   3   4        1.28        0.84      1.70 o 
   3   3   4        4.17        4.58      2.27 o 
   4   3   4        6.93        4.39      2.27 o 
 -10   4   4        5.74        3.20      1.81 o 
  -9   4   4        1.78        0.31      1.43 o 
  -8   4   4        4.66        1.85      1.32 o 
  -7   4   4       13.16       14.09      1.65 o 
  -6   4   4      115.43      112.18      6.89 o 
  -5   4   4      321.66      295.60      8.04 o 
  -4   4   4       70.88       72.12      2.89 o 
  -3   4   4      121.02      111.41      4.04 o 
  -2   4   4       16.44       19.05      1.33 o 
  -1   4   4       58.05       55.33      2.49 o 
   0   4   4       30.71       24.51      3.02 o 
   1   4   4        0.24        0.73      1.61 o 
   2   4   4        0.99       -1.79      1.48 o 
   3   4   4        1.25       -1.26      1.74 o 
   4   4   4        9.28        8.55      3.11 o 
 -10   5   4        2.72        0.33      1.54 o 
  -9   5   4        0.14        1.34      1.63 o 
  -8   5   4        0.00       -0.94      0.88 o 
  -7   5   4        2.54        3.01      1.08 o 
  -6   5   4       10.40       11.23      1.73 o 
  -5   5   4        2.18        2.16      0.60 o 
  -4   5   4      255.79      239.77      7.76 o 
  -3   5   4      115.46      108.22      6.28 o 
  -2   5   4       41.86       39.10      3.39 o 
  -1   5   4        4.06        5.55      1.81 o 
   0   5   4      234.21      229.90     12.28 o 
   1   5   4       14.42       14.92      3.13 o 
   2   5   4        1.12        0.75      2.27 o 
   3   5   4        0.01       -1.39      2.03 o 
 -10   6   4        1.07        1.37      1.56 o 
  -9   6   4        1.83        1.07      1.14 o 
  -8   6   4       19.71       16.31      2.90 o 
  -7   6   4       12.87       15.52      1.82 o 
  -6   6   4        7.69        6.95      1.25 o 
  -5   6   4       77.94       77.73      3.72 o 
  -4   6   4       27.36       24.93      2.62 o 
  -3   6   4        6.16        4.41      1.41 o 
  -2   6   4        7.43        9.08      2.07 o 
  -1   6   4      115.67      116.90      7.54 o 
   0   6   4        4.60        6.88      2.40 o 
   1   6   4        6.11        6.52      2.69 o 
   2   6   4        3.68        2.73      2.31 o 
 -10   7   4        6.87       10.16      2.62 o 
  -9   7   4       33.88       25.78      3.71 o 
  -8   7   4       67.16       63.89      4.01 o 
  -7   7   4       13.40       11.28      2.78 o 
  -6   7   4        2.04        2.91      2.12 o 
  -5   7   4       61.77       52.27      3.02 o 
  -4   7   4      191.30      159.44      8.71 o 
  -3   7   4       11.14        6.22      1.81 o 
  -2   7   4       20.75       23.03      3.28 o 
  -1   7   4       18.95       23.36      3.48 o 
   0   7   4        2.46        1.30      1.92 o 
   1   7   4        1.03        0.48      2.23 o 
 -10   8   4        3.97        4.32      2.27 o 
  -9   8   4       30.07       22.44      4.32 o 
  -8   8   4        2.88        5.09      2.64 o 
  -7   8   4       15.68       17.70      3.79 o 
  -6   8   4       91.18       87.61      7.10 o 
  -5   8   4       44.32       39.34      4.97 o 
  -4   8   4        1.23        1.54      1.39 o 
  -3   8   4        7.63        7.98      2.31 o 
  -2   8   4        2.56        3.70      1.68 o 
  -1   8   4        0.21        0.00      1.59 o 
   0   8   4        0.10       -0.24      1.70 o 
  -9   9   4        0.01       -1.28      1.98 o 
  -8   9   4        0.00       -0.55      1.90 o 
  -7   9   4        0.53        4.08      2.58 o 
  -6   9   4        7.04        5.49      2.62 o 
  -5   9   4        3.28        2.22      1.25 o 
  -4   9   4        1.65        2.20      1.61 o 
  -3   9   4        2.81        2.47      1.56 o 
  -2   9   4        5.72        1.28      1.87 o 
  -8  10   4        6.43        2.64      2.60 o 
  -7  10   4       14.46       10.16      3.37 o 
  -6  10   4        5.29        6.30      2.93 o 
  -5  10   4        0.28        1.85      1.94 o 
  -4  10   4        1.16        2.09      1.92 o 
   2 -13   5        0.37        1.39      3.26 o 
   3 -13   5        0.83        2.27      3.17 o 
   4 -13   5        0.09       -3.15      3.17 o 
   5 -13   5        0.53        2.84      3.57 o 
   6 -13   5        2.67        2.56      3.37 o 
   0 -12   5        0.02        2.18      2.49 o 
   1 -12   5        0.98        1.12      1.51 o 
   2 -12   5        1.65        1.77      1.64 o 
   3 -12   5        0.89       -2.09      2.58 o 
   4 -12   5        8.47       13.95      4.30 o 
   5 -12   5        0.01       -2.42      2.01 o 
   6 -12   5        4.30        1.30      2.93 o 
   7 -12   5        0.49        3.50      3.39 o 
  -2 -11   5       20.07       15.71      3.70 o 
  -1 -11   5        6.23        3.75      2.38 o 
   0 -11   5       51.59       57.37      5.60 o 
   1 -11   5        0.12        0.26      1.50 o 
   2 -11   5       29.47       32.26      2.93 o 
   3 -11   5       60.56       73.92      6.92 o 
   4 -11   5        0.39        1.50      2.53 o 
   5 -11   5        0.51       -0.82      2.16 o 
   6 -11   5        5.43        7.36      3.33 o 
   7 -11   5        1.67        1.28      2.58 o 
  -3 -10   5       21.18       20.10      4.06 o 
  -2 -10   5       64.17       71.74      6.13 o 
  -1 -10   5       27.69       26.98      3.95 o 
   0 -10   5        4.55        6.20      1.64 o 
   1 -10   5        3.69        3.69      1.41 o 
   2 -10   5      351.33      404.08     14.37 o 
   3 -10   5      106.21      122.76      9.01 o 
   4 -10   5       86.42      111.63      8.64 o 
   5 -10   5       15.66       21.60      4.23 o 
   6 -10   5        9.81        8.41      1.77 o 
   7 -10   5       12.18       12.46      4.47 o 
   8 -10   5        1.17        2.26      1.56 o 
  -4  -9   5       18.61       18.16      3.84 o 
  -3  -9   5       75.66       78.38      6.41 o 
  -2  -9   5       32.35       33.63      4.17 o 
  -1  -9   5        4.64        3.11      2.01 o 
   0  -9   5        0.71        1.15      2.13 o 
   1  -9   5       47.70       48.13      3.06 o 
   2  -9   5      187.05      225.21      8.59 o 
   3  -9   5       47.80       55.43      3.07 o 
   4  -9   5       19.13       31.98      4.80 o 
   5  -9   5        0.96        0.55      1.10 o 
   6  -9   5        0.39       -0.95      1.10 o 
   7  -9   5       29.27       21.61      2.55 o 
   8  -9   5        0.95       -0.83      2.50 o 
  -5  -8   5        0.04       -1.32      2.09 o 
  -4  -8   5        1.88        0.37      2.51 o 
  -3  -8   5       18.79       20.30      3.48 o 
  -2  -8   5        3.10        2.91      1.92 o 
  -1  -8   5       48.65       51.03      6.22 o 
   0  -8   5       75.48       81.99      5.49 o 
   1  -8   5      112.41      148.24      4.53 o 
   2  -8   5        4.08        4.97      0.89 o 
   3  -8   5        1.69        4.06      2.25 o 
   4  -8   5       14.06       15.29      1.89 o 
   5  -8   5       51.21       54.78      4.75 o 
   6  -8   5        3.81        4.96      1.71 o 
   7  -8   5       12.83       13.17      2.17 o 
   8  -8   5        5.10        4.96      2.34 o 
  -6  -7   5       35.85       49.88      5.47 o 
  -5  -7   5       68.12       55.78      5.47 o 
  -4  -7   5      131.49      127.15      8.24 o 
  -3  -7   5       27.95       28.32      3.70 o 
  -2  -7   5        0.54        3.88      1.74 o 
  -1  -7   5        6.57        7.09      0.83 o 
   0  -7   5        2.17        3.26      0.84 o 
   1  -7   5       24.45       27.55      1.45 o 
   2  -7   5       18.28       23.26      1.84 o 
   3  -7   5        0.01        0.36      0.55 o 
   4  -7   5        0.04        0.73      0.94 o 
   5  -7   5        2.13        6.22      2.64 o 
   6  -7   5        4.58        4.02      1.51 o 
   7  -7   5        3.70        6.72      2.23 o 
   8  -7   5        0.32       -1.23      1.65 o 
  -6  -6   5        0.11        1.32      2.16 o 
  -5  -6   5       33.14       33.19      4.03 o 
  -4  -6   5        1.25        1.74      1.87 o 
  -3  -6   5      277.27      275.41      9.10 o 
  -2  -6   5       26.66       26.36      1.37 o 
  -1  -6   5      106.50      108.32      3.35 o 
   0  -6   5        2.11        3.15      0.86 o 
   1  -6   5      123.39      149.95      5.71 o 
   2  -6   5      122.95      174.36      5.06 o 
   3  -6   5        0.59        0.75      0.72 o 
   4  -6   5        1.08        1.20      1.11 o 
   5  -6   5        1.18        0.18      1.34 o 
   6  -6   5        0.00        0.02      1.39 o 
   7  -6   5        0.12        0.44      1.54 o 
   8  -6   5       28.03       40.77      4.65 o 
  -7  -5   5        5.81        9.01      3.09 o 
  -6  -5   5        9.13        6.46      2.49 o 
  -5  -5   5       37.65       32.67      2.30 o 
  -4  -5   5       34.16       32.01      2.05 o 
  -3  -5   5        1.87        3.45      0.80 o 
  -2  -5   5      142.24      163.89      4.69 o 
  -1  -5   5      210.99      219.51      6.00 o 
   0  -5   5       11.49       13.75      1.32 o 
   1  -5   5      871.73     1117.41     27.78 o 
   2  -5   5      422.00      552.89     17.80 o 
   3  -5   5        9.38       12.44      1.49 o 
   4  -5   5       21.96       23.98      3.00 o 
   5  -5   5        0.52       -1.34      1.12 o 
   6  -5   5        5.95        5.27      2.12 o 
   7  -5   5        1.07       -1.06      1.37 o 
   8  -5   5        6.51        8.46      2.60 o 
  -8  -4   5        1.20        5.00      2.73 o 
  -7  -4   5        0.00        2.22      1.06 o 
  -6  -4   5       87.73       90.04      4.16 o 
  -5  -4   5       77.98       70.89      3.36 o 
  -4  -4   5       23.63       25.12      1.96 o 
  -3  -4   5       75.33       77.48      3.23 o 
  -2  -4   5       24.51       30.65      3.44 o 
  -1  -4   5      237.00      212.85      7.96 o 
   0  -4   5       18.32       24.04      2.55 o 
   1  -4   5       33.94       37.14      3.35 o 
   2  -4   5       43.72       46.48      3.31 o 
   3  -4   5      256.80      246.87     11.59 o 
   4  -4   5      135.28      144.25      8.04 o 
   5  -4   5       29.98       37.98      3.97 o 
   6  -4   5      135.78      161.20      9.35 o 
   7  -4   5        1.21        0.62      1.32 o 
  -8  -3   5        8.12       11.67      1.86 o 
  -7  -3   5       27.23       29.81      2.38 o 
  -6  -3   5       14.19       15.10      1.69 o 
  -5  -3   5       92.79       96.49      4.02 o 
  -4  -3   5        4.94        4.68      0.89 o 
  -3  -3   5     1167.09     1161.37     33.71 o 
  -2  -3   5      530.33      543.53     14.79 o 
  -1  -3   5       38.97       34.81      5.95 o 
   0  -3   5      314.70      252.63     10.84 o 
   1  -3   5       44.97       49.97      3.20 o 
   2  -3   5      102.53      106.39      5.77 o 
   3  -3   5       59.18       66.34      2.98 o 
   4  -3   5      232.60      253.89      8.65 o 
   5  -3   5       27.56       38.31      3.92 o 
   6  -3   5        2.96        1.79      1.56 o 
   7  -3   5        0.13       -1.37      1.17 o 
  -9  -2   5        1.22       -0.40      1.30 o 
  -8  -2   5        0.35        1.70      1.41 o 
  -7  -2   5       75.36       83.89      3.94 o 
  -6  -2   5       32.53       36.74      3.41 o 
  -5  -2   5       26.99       28.75      1.92 o 
  -3  -2   5      850.22      908.72     26.55 o 
  -2  -2   5      525.31      483.52     14.38 o 
  -1  -2   5       80.97       58.80      3.17 o 
   0  -2   5      168.84      127.44      5.99 o 
   1  -2   5      374.06      381.80     16.31 o 
   2  -2   5       20.81       15.67      1.72 o 
   3  -2   5       44.76       48.04      3.42 o 
   4  -2   5        0.18        0.12      1.30 o 
   5  -2   5       49.88       59.40      4.69 o 
   6  -2   5        0.00       -0.82      0.95 o 
   7  -2   5       11.30       13.29      2.71 o 
  -9  -1   5       15.57       19.29      2.93 o 
  -8  -1   5        0.51        0.57      1.06 o 
  -7  -1   5       17.44       19.81      2.56 o 
  -6  -1   5        1.67        1.10      0.78 o 
  -5  -1   5      172.84      157.18      5.58 o 
  -4  -1   5     2672.04     2426.23     69.16 o 
  -3  -1   5      580.08      554.94     16.49 o 
  -2  -1   5        9.27        6.59      1.08 o 
  -1  -1   5      276.92      231.20      9.98 o 
   0  -1   5      942.57      814.92     32.82 o 
   1  -1   5      429.38      476.60     14.49 o 
   2  -1   5      135.94      159.25      5.74 o 
   3  -1   5        4.77        5.58      1.14 o 
   4  -1   5        2.76        2.32      1.19 o 
   5  -1   5        0.46       -1.15      1.01 o 
   6  -1   5        1.10        4.94      1.94 o 
 -10   0   5        0.03       -0.02      1.19 o 
  -9   0   5        1.25        0.66      1.06 o 
  -8   0   5        0.02        1.94      1.39 o 
  -7   0   5        0.82        1.44      1.54 o 
  -6   0   5       97.93       86.35      6.83 o 
  -5   0   5       44.57       43.53      4.07 o 
  -4   0   5      535.09      555.31     17.55 o 
  -3   0   5        0.13        0.82      0.66 o 
  -2   0   5      121.72      123.01      5.82 o 
  -1   0   5      709.50      677.28     27.48 o 
   0   0   5      156.42      181.62      6.10 o 
   1   0   5       50.09       69.70      3.10 o 
   2   0   5        8.52        9.60      1.27 o 
   3   0   5        3.00        4.13      1.17 o 
   4   0   5        2.80        3.17      1.12 o 
   5   0   5        5.46        3.75      1.74 o 
   6   0   5        1.96        2.60      1.70 o 
 -10   1   5       10.79       11.59      2.60 o 
  -9   1   5        0.14       -1.17      0.90 o 
  -8   1   5       24.52       25.50      3.02 o 
  -7   1   5        4.25        6.17      1.05 o 
  -6   1   5       10.21        9.79      1.79 o 
  -5   1   5      497.86      484.13     15.59 o 
  -4   1   5       22.29       21.67      2.03 o 
  -3   1   5       60.06       70.40      3.95 o 
  -2   1   5     1001.89      970.77     38.92 o 
  -1   1   5      390.41      421.22     12.85 o 
   0   1   5      218.36      209.14      7.03 o 
   1   1   5        2.39        1.85      1.40 o 
   2   1   5       17.32       21.00      1.83 o 
   3   1   5       15.78       15.91      1.74 o 
   4   1   5        4.61        4.74      1.37 o 
   5   1   5       21.03       21.18      3.70 o 
 -10   2   5        1.95        1.94      1.56 o 
  -9   2   5        0.22        0.31      1.19 o 
  -8   2   5       38.19       36.06      3.61 o 
  -7   2   5        0.51        0.60      0.93 o 
  -6   2   5       54.14       52.80      2.94 o 
  -5   2   5      193.17      190.96      6.83 o 
  -4   2   5       42.37       34.21      2.51 o 
  -3   2   5     1352.83     1368.97     38.53 o 
  -2   2   5     1088.47     1089.57     31.64 o 
  -1   2   5        9.03       12.87      2.02 o 
   0   2   5       81.76       95.73      3.86 o 
   1   2   5       42.35       45.46      2.49 o 
   2   2   5        0.00       -1.22      0.86 o 
   3   2   5        0.67       -0.86      1.92 o 
   4   2   5        0.46       -0.20      1.98 o 
 -10   3   5        6.27        2.40      1.72 o 
  -9   3   5        0.62        0.40      1.52 o 
  -8   3   5        0.00       -0.37      1.23 o 
  -7   3   5        0.38       -0.22      0.77 o 
  -6   3   5       37.01       38.47      2.34 o 
  -5   3   5      124.40      120.82      4.75 o 
  -4   3   5      111.55      110.95      5.66 o 
  -3   3   5      116.94      119.12      4.34 o 
  -2   3   5       61.20       62.69      5.47 o 
  -1   3   5       28.02       28.82      3.02 o 
   0   3   5       10.07        9.76      2.71 o 
   1   3   5       18.95       19.02      3.04 o 
   2   3   5        2.67       -1.30      1.70 o 
   3   3   5        1.74        2.69      2.27 o 
   4   3   5        0.30        1.45      2.45 o 
 -10   4   5        0.03       -0.75      1.39 o 
  -9   4   5        4.30        2.51      1.59 o 
  -8   4   5        3.27        5.55      1.74 o 
  -7   4   5        3.29        4.14      1.13 o 
  -6   4   5        0.28        0.12      1.11 o 
  -5   4   5      143.57      142.68      5.09 o 
  -4   4   5       38.07       41.58      2.11 o 
  -3   4   5      592.70      572.28     17.26 o 
  -2   4   5        5.92        7.61      0.99 o 
  -1   4   5       48.27       43.90      3.88 o 
   0   4   5      460.62      448.34     21.22 o 
   1   4   5       86.45       87.52      6.41 o 
   2   4   5        0.03       -1.34      1.85 o 
   3   4   5        1.20        1.26      2.38 o 
 -10   5   5        0.94       -0.18      1.50 o 
  -9   5   5        0.31        0.73      1.54 o 
  -8   5   5        2.55        2.19      1.07 o 
  -7   5   5       24.24       24.82      2.21 o 
  -6   5   5       18.62       18.10      1.50 o 
  -5   5   5       28.00       28.30      3.03 o 
  -4   5   5       54.27       55.70      2.61 o 
  -3   5   5       36.76       36.65      3.33 o 
  -2   5   5      384.01      348.13     16.77 o 
  -1   5   5      150.23      153.36      9.01 o 
   0   5   5        5.54        8.27      2.69 o 
   1   5   5       50.85       50.69      5.33 o 
   2   5   5        9.41       14.39      3.39 o 
 -10   6   5        1.51        1.61      1.90 o 
  -9   6   5        0.99        4.52      1.98 o 
  -8   6   5        1.45        2.99      1.26 o 
  -7   6   5       28.93       32.98      2.58 o 
  -6   6   5       31.40       28.85      1.68 o 
  -5   6   5        8.95        7.49      1.61 o 
  -4   6   5        0.01        1.45      1.19 o 
  -3   6   5       22.98       17.68      2.62 o 
  -2   6   5        9.89       10.69      2.49 o 
  -1   6   5      125.38      129.13      8.31 o 
   0   6   5       49.47       39.58      4.69 o 
   1   6   5        0.00       -2.64      1.96 o 
 -10   7   5       11.96       12.19      2.91 o 
  -9   7   5       26.35       25.69      3.23 o 
  -8   7   5        0.70        2.16      2.20 o 
  -7   7   5       26.50       30.22      4.30 o 
  -6   7   5       46.99       40.42      4.32 o 
  -5   7   5        5.89        6.90      1.81 o 
  -4   7   5        5.55        5.25      1.54 o 
  -3   7   5       11.66       12.70      2.47 o 
  -2   7   5        2.90        2.36      1.81 o 
  -1   7   5        6.04        7.38      2.58 o 
   0   7   5        0.05       -1.34      1.70 o 
  -9   8   5        1.20        1.01      1.81 o 
  -8   8   5        1.22        3.44      2.49 o 
  -7   8   5        0.01        0.53      1.59 o 
  -6   8   5       25.54       23.23      3.79 o 
  -5   8   5       13.92       10.91      2.25 o 
  -4   8   5        0.78        2.18      1.41 o 
  -3   8   5       19.51       19.97      3.31 o 
  -2   8   5       53.35       60.68      5.47 o 
  -1   8   5       17.78       12.94      3.00 o 
  -9   9   5        0.26       -0.73      2.25 o 
  -8   9   5        5.20        4.45      2.42 o 
  -7   9   5        0.44        2.89      2.09 o 
  -6   9   5        5.99        4.94      2.18 o 
  -5   9   5        2.66        1.74      1.59 o 
  -4   9   5       13.28        9.43      2.56 o 
  -3   9   5       56.91       54.26      5.36 o 
  -6  10   5        0.05       -0.31      1.63 o 
   1 -13   6        0.62        3.13      2.40 o 
   2 -13   6        0.67       -0.51      3.20 o 
   3 -13   6        4.36        2.91      3.46 o 
   4 -13   6        0.02       -3.35      2.60 o 
   5 -13   6        0.06       -2.93      2.71 o 
  -1 -12   6        6.58        6.35      3.00 o 
   0 -12   6        7.47        8.82      3.04 o 
   1 -12   6        0.50        1.60      2.84 o 
   2 -12   6        5.57        9.92      3.86 o 
   3 -12   6        8.03        6.04      3.68 o 
   4 -12   6        5.71        9.81      3.88 o 
   5 -12   6        0.00       -1.61      2.58 o 
   6 -12   6       19.87       17.17      4.43 o 
  -2 -11   6       19.82       12.10      3.46 o 
  -1 -11   6       13.58       11.99      3.04 o 
   0 -11   6        1.36        1.98      2.25 o 
   1 -11   6       31.31       37.00      3.22 o 
   2 -11   6       17.04       19.94      3.56 o 
   3 -11   6       73.42       90.23      7.78 o 
   4 -11   6       11.78       18.58      4.39 o 
   5 -11   6        7.14        8.75      3.46 o 
   6 -11   6        0.02        1.41      2.91 o 
   7 -11   6        0.95        2.34      1.57 o 
  -3 -10   6       14.70       13.18      3.26 o 
  -2 -10   6       28.14       23.36      3.84 o 
  -1 -10   6        2.01        2.71      2.01 o 
   0 -10   6        6.14        8.88      2.51 o 
   1 -10   6       11.72       14.74      2.13 o 
   2 -10   6      477.52      618.09     20.97 o 
   3 -10   6       66.04       85.83      7.32 o 
   4 -10   6        0.06        0.46      2.31 o 
   5 -10   6        0.09       -1.49      1.15 o 
   6 -10   6        2.29        1.74      1.35 o 
   7 -10   6        3.42        1.99      1.47 o 
  -4  -9   6        0.56       -0.55      2.29 o 
  -3  -9   6       10.13        7.78      2.71 o 
  -2  -9   6       19.15       22.75      3.48 o 
  -1  -9   6        9.26       11.86      2.69 o 
   0  -9   6        1.03        1.49      1.80 o 
   1  -9   6        9.68        8.75      1.98 o 
   2  -9   6       60.53       70.46      2.81 o 
   3  -9   6       15.29       15.70      6.56 o 
   4  -9   6        0.64       -0.23      1.10 o 
   5  -9   6      125.71      129.77      5.92 o 
   6  -9   6        0.76        1.99      1.55 o 
   7  -9   6        3.99        0.80      1.31 o 
  -5  -8   6        2.03        4.45      2.62 o 
  -4  -8   6        5.29        2.73      2.40 o 
  -3  -8   6        4.55        4.67      2.03 o 
  -2  -8   6       73.10       70.57      5.38 o 
  -1  -8   6       96.11       94.60      4.44 o 
   0  -8   6      205.63      211.74      8.22 o 
   1  -8   6        0.11        0.47      0.64 o 
   2  -8   6        0.46        0.96      0.57 o 
   3  -8   6       17.46       22.89      3.41 o 
   4  -8   6        1.83        2.39      1.46 o 
   5  -8   6       71.67       75.61      4.19 o 
   6  -8   6       14.39        8.98      2.50 o 
   7  -8   6        1.09        2.82      2.20 o 
   8  -8   6        5.03        7.27      2.89 o 
  -6  -7   6        1.47        1.79      2.40 o 
  -5  -7   6        8.42       11.26      3.00 o 
  -4  -7   6       44.59       44.01      4.58 o 
  -3  -7   6       16.04       13.20      2.71 o 
  -2  -7   6       13.02       11.02      1.41 o 
  -1  -7   6       48.23       47.85      2.17 o 
   0  -7   6      102.93       93.08      3.11 o 
   1  -7   6        7.97       12.09      4.19 o 
   2  -7   6      320.99      410.44     10.95 o 
   3  -7   6      140.40      163.93      6.48 o 
   4  -7   6        0.88        1.29      1.15 o 
   5  -7   6       11.19       11.53      2.47 o 
   6  -7   6        2.97        0.42      1.54 o 
   7  -7   6        1.42        0.84      1.85 o 
  -7  -6   6        0.11        3.44      2.60 o 
  -6  -6   6        2.87        0.84      2.01 o 
  -5  -6   6        0.67        1.26      2.09 o 
  -4  -6   6       67.33       69.85      3.40 o 
  -3  -6   6       52.58       51.70      2.77 o 
  -2  -6   6      138.14      149.43      8.09 o 
  -1  -6   6      423.79      418.86     10.99 o 
   0  -6   6       62.96       63.34      2.28 o 
   1  -6   6       32.55       31.22      1.53 o 
   2  -6   6      185.42      244.10      8.64 o 
   3  -6   6       39.89       38.92      2.60 o 
   4  -6   6        2.97        4.89      1.96 o 
   5  -6   6        0.87       -0.79      1.48 o 
   6  -6   6        2.57        0.97      1.59 o 
   7  -6   6        2.07        1.68      1.83 o 
  -7  -5   6        8.91       18.03      3.44 o 
  -6  -5   6       10.55       12.00      2.28 o 
  -5  -5   6        0.01       -0.33      0.79 o 
  -4  -5   6       50.75       51.32      2.71 o 
  -3  -5   6       24.27       27.27      4.57 o 
  -2  -5   6      262.79      269.80      7.27 o 
  -1  -5   6       84.81       76.97      2.55 o 
   0  -5   6        8.15       10.95      1.66 o 
   1  -5   6      992.61     1078.74     35.62 o 
   2  -5   6       24.81       25.26      2.49 o 
   3  -5   6        9.72       12.43      2.12 o 
   4  -5   6       34.63       40.80      4.14 o 
   5  -5   6       53.45       62.81      5.16 o 
   6  -5   6       24.32       36.30      4.14 o 
   7  -5   6        0.00        2.16      1.87 o 
  -8  -4   6        1.17        1.83      1.32 o 
  -7  -4   6        1.23        1.35      0.95 o 
  -6  -4   6        0.54        0.10      0.99 o 
  -5  -4   6        0.02       -0.02      0.68 o 
  -4  -4   6        7.11        4.32      0.92 o 
  -3  -4   6      102.66       98.98      3.93 o 
  -2  -4   6      541.53      502.42     15.14 o 
  -1  -4   6       15.76       16.70      1.18 o 
   0  -4   6      599.23      459.65     19.02 o 
   1  -4   6      446.34      407.79     17.35 o 
   2  -4   6       18.43       27.00      2.62 o 
   3  -4   6       87.77      114.08      6.61 o 
   4  -4   6      630.13      722.26     31.12 o 
   5  -4   6       50.95       60.46      5.00 o 
   6  -4   6       15.48       24.64      3.57 o 
   7  -4   6        0.11        2.23      2.16 o 
  -9  -3   6        0.00        0.62      1.65 o 
  -8  -3   6       11.64       13.27      3.28 o 
  -7  -3   6        9.70       12.54      2.47 o 
  -6  -3   6        8.76        9.93      1.81 o 
  -5  -3   6        0.11       -0.89      0.60 o 
  -4  -3   6        4.59        5.53      0.98 o 
  -2  -3   6       71.59       49.98      2.25 o 
  -1  -3   6     1428.36     1099.02     43.84 o 
   0  -3   6       37.07       31.03      2.27 o 
   1  -3   6        0.33        0.07      0.68 o 
   2  -3   6        4.22        4.67      1.45 o 
   3  -3   6       45.04       50.31      2.69 o 
   4  -3   6      155.68      175.18      9.70 o 
   5  -3   6        1.15        0.40      1.56 o 
   6  -3   6        0.06        1.10      1.63 o 
  -9  -2   6        0.21        0.82      1.45 o 
  -8  -2   6        0.02       -0.97      0.83 o 
  -7  -2   6        2.38        2.67      1.10 o 
  -6  -2   6        1.94        0.38      0.66 o 
  -5  -2   6      117.37      113.52      4.46 o 
  -4  -2   6     2219.72     2078.06     59.60 o 
  -3  -2   6       26.70       27.20      1.69 o 
  -2  -2   6      105.29       94.73      4.80 o 
  -1  -2   6      966.78      826.71     33.35 o 
   0  -2   6     1515.22     1422.22     56.58 o 
   1  -2   6       38.58       32.64      2.71 o 
   2  -2   6        4.65        3.83      2.10 o 
   3  -2   6        6.94        5.60      2.98 o 
   4  -2   6       42.00       46.24      2.88 o 
   5  -2   6        0.39       -0.46      1.06 o 
   6  -2   6        2.80        4.50      1.98 o 
  -9  -1   6        1.28        1.72      1.61 o 
  -7  -1   6        0.10       -0.09      0.98 o 
  -6  -1   6       49.72       52.63      2.75 o 
  -5  -1   6      332.40      333.05     10.60 o 
  -4  -1   6      125.46      118.95      4.43 o 
  -3  -1   6      242.90      229.70     10.43 o 
  -2  -1   6     1845.61     1608.06     63.81 o 
  -1  -1   6      471.35      447.44     18.76 o 
   0  -1   6       62.52       69.91      4.03 o 
   1  -1   6       11.73        7.52      1.08 o 
   2  -1   6       44.62       48.44      2.66 o 
   3  -1   6        1.40        1.91      1.08 o 
   4  -1   6        0.58        0.08      0.79 o 
   5  -1   6        7.14        5.80      2.05 o 
   6  -1   6        2.78        3.44      2.03 o 
 -10   0   6        9.86       13.75      2.91 o 
  -9   0   6        1.88        2.23      1.39 o 
  -8   0   6        4.40        4.28      1.59 o 
  -7   0   6       27.70       32.66      6.14 o 
  -6   0   6        0.69        1.02      0.68 o 
  -5   0   6       64.30       64.86      4.10 o 
  -4   0   6        8.68        8.33      1.43 o 
  -3   0   6      109.33      107.09      5.55 o 
  -2   0   6       30.76       29.40      2.25 o 
  -1   0   6     1055.16     1054.76     42.43 o 
   0   0   6      217.58      226.06      7.58 o 
   1   0   6       65.94       60.54      3.01 o 
   2   0   6      239.38      264.56      9.52 o 
   3   0   6      111.55      129.71      5.44 o 
   4   0   6       11.97       11.85      1.82 o 
   5   0   6       13.28       17.24      2.89 o 
 -10   1   6        1.55        1.48      1.28 o 
  -9   1   6        1.48       -0.24      1.10 o 
  -8   1   6        2.54        3.22      1.59 o 
  -7   1   6        4.72        6.92      1.85 o 
  -6   1   6        1.13        3.66      1.34 o 
  -5   1   6        5.64        7.94      1.55 o 
  -4   1   6       22.51       21.84      2.18 o 
  -3   1   6       27.26       32.36      2.49 o 
  -2   1   6       42.29       41.46      2.84 o 
  -1   1   6        8.70        7.32      1.25 o 
   0   1   6       11.71       17.29      1.60 o 
   1   1   6       44.67       52.52      2.89 o 
   2   1   6       89.17       96.09      4.38 o 
   3   1   6       29.54       27.87      2.38 o 
   4   1   6       20.87       26.98      4.08 o 
 -10   2   6       14.10       16.66      3.00 o 
  -9   2   6        3.97        3.04      1.79 o 
  -8   2   6       10.34       16.97      2.69 o 
  -7   2   6        4.68        6.30      1.65 o 
  -6   2   6        1.48        2.92      0.94 o 
  -5   2   6       45.98       43.24      3.09 o 
  -4   2   6        2.73        3.42      1.04 o 
  -3   2   6        1.88        1.76      0.77 o 
  -2   2   6        1.64        1.25      0.80 o 
  -1   2   6       20.92       24.93      1.75 o 
   0   2   6      230.90      235.30      8.08 o 
   1   2   6      245.10      242.66      8.49 o 
   2   2   6      117.58      121.05      7.87 o 
   3   2   6        1.81        0.88      2.09 o 
   4   2   6        2.52        0.73      2.56 o 
 -10   3   6        3.00        6.26      2.27 o 
  -9   3   6        0.12       -1.68      1.23 o 
  -8   3   6        0.07        1.39      1.50 o 
  -7   3   6       14.86       15.08      2.31 o 
  -6   3   6        0.03        0.35      0.65 o 
  -5   3   6      264.65      259.61     11.81 o 
  -4   3   6       27.92       30.48      2.45 o 
  -3   3   6       66.95       65.76      2.95 o 
  -2   3   6        2.17        1.79      0.69 o 
  -1   3   6       51.36       49.19      2.62 o 
   0   3   6      136.38      145.03      8.73 o 
   1   3   6       15.38       14.11      2.95 o 
   2   3   6        0.83       -0.99      1.85 o 
   3   3   6       18.85       18.36      3.81 o 
 -10   4   6        1.56        2.23      1.94 o 
  -9   4   6        0.21        0.04      1.50 o 
  -8   4   6        0.98       -0.86      1.10 o 
  -7   4   6       16.91       15.60      1.75 o 
  -6   4   6       23.71       23.54      2.92 o 
  -5   4   6        0.03        0.35      0.49 o 
  -4   4   6       17.61       19.99      1.58 o 
  -3   4   6       52.21       50.92      2.59 o 
  -2   4   6      487.57      441.34     20.67 o 
  -1   4   6       58.02       54.37      4.67 o 
   0   4   6       92.86       97.29      6.90 o 
   1   4   6        1.85        4.34      2.36 o 
   2   4   6        6.84        8.71      3.09 o 
 -10   5   6        2.99        5.88      2.31 o 
  -9   5   6        6.14        5.86      2.12 o 
  -8   5   6       15.66       14.17      1.84 o 
  -7   5   6        6.82        8.57      1.95 o 
  -6   5   6       15.12       12.73      1.53 o 
  -5   5   6       34.19       36.22      2.16 o 
  -4   5   6        4.16        5.73      1.70 o 
  -3   5   6        6.06        6.06      1.81 o 
  -2   5   6        2.09        4.54      1.96 o 
  -1   5   6      222.64      239.25     12.94 o 
   0   5   6       28.52       19.70      3.57 o 
   1   5   6        3.47        0.95      2.29 o 
 -10   6   6       14.48       11.04      2.80 o 
  -9   6   6        0.89        1.76      1.74 o 
  -8   6   6        0.16        1.26      1.44 o 
  -7   6   6        0.00       -0.88      1.43 o 
  -6   6   6       20.43       18.55      1.90 o 
  -5   6   6        7.36        9.61      2.05 o 
  -4   6   6        8.70       10.09      2.16 o 
  -3   6   6      114.85      108.59      7.07 o 
  -2   6   6       88.67       89.02      6.46 o 
  -1   6   6        5.39        5.25      2.01 o 
   0   6   6       17.40       21.91      4.14 o 
 -10   7   6        6.40        8.51      2.60 o 
  -9   7   6        0.00        2.05      2.31 o 
  -8   7   6        0.05        1.59      1.81 o 
  -7   7   6       13.46       11.11      2.67 o 
  -6   7   6        3.03        3.45      1.21 o 
  -5   7   6        0.39       -0.13      1.10 o 
  -4   7   6        0.00       -0.11      1.23 o 
  -3   7   6        1.28        1.28      1.50 o 
  -2   7   6       19.19       24.27      3.66 o 
  -1   7   6       12.46       13.22      3.20 o 
  -9   8   6        0.06       -0.55      1.94 o 
  -8   8   6        4.12        3.79      2.20 o 
  -7   8   6        3.73        1.90      1.70 o 
  -6   8   6        8.07        5.31      2.34 o 
  -5   8   6        2.64        2.56      1.68 o 
  -4   8   6        2.30        1.90      1.72 o 
  -3   8   6       19.67       21.80      3.59 o 
  -8   9   6        0.73        0.79      1.96 o 
  -7   9   6        0.00       -0.15      1.74 o 
  -6   9   6        0.00        0.64      1.56 o 
  -5   9   6        2.75        1.30      1.70 o 
   1 -13   7        0.45        2.91      2.53 o 
   2 -13   7        2.12        4.23      3.79 o 
   3 -13   7       10.77       19.42      4.63 o 
   4 -13   7        0.03       -0.68      3.09 o 
   5 -13   7        0.01       -0.53      2.60 o 
  -1 -12   7        1.13        2.73      2.51 o 
   0 -12   7        3.31        2.01      2.16 o 
   1 -12   7       35.41       40.27      4.67 o 
   2 -12   7        1.77        1.79      3.15 o 
   3 -12   7        1.32        2.89      3.17 o 
   4 -12   7       19.07       29.60      5.22 o 
   5 -12   7        5.69       -0.95      2.62 o 
   6 -12   7        6.32        4.74      3.22 o 
  -2 -11   7        1.84        0.57      1.92 o 
  -1 -11   7        9.09        6.48      2.78 o 
   0 -11   7       16.55       18.36      3.44 o 
   1 -11   7       66.04       76.47      4.47 o 
   2 -11   7       69.40       87.48      7.56 o 
   3 -11   7        8.63       13.86      3.95 o 
   4 -11   7        0.78        0.99      2.67 o 
   5 -11   7        1.22        1.54      2.82 o 
   6 -11   7        0.54        0.82      1.36 o 
   7 -11   7        0.92       -1.40      1.45 o 
  -4 -10   7        1.08        4.10      2.67 o 
  -3 -10   7        0.02        0.68      2.07 o 
  -2 -10   7        0.71       -0.11      1.61 o 
  -1 -10   7        0.26        1.32      1.90 o 
   0 -10   7      305.67      328.91     16.42 o 
   1 -10   7        5.98        7.50      3.81 o 
   2 -10   7       99.18      117.99      6.31 o 
   3 -10   7        0.67       -0.82      2.14 o 
   4 -10   7      103.47      135.04      6.10 o 
   5 -10   7        8.33        7.36      1.77 o 
   6 -10   7        0.15        1.13      1.44 o 
   7 -10   7        0.07        0.76      1.52 o 
  -5  -9   7        1.08        0.97      2.38 o 
  -4  -9   7        0.81        1.70      2.34 o 
  -3  -9   7        0.93        2.38      1.98 o 
  -2  -9   7       13.82       12.28      2.91 o 
  -1  -9   7        2.10        3.86      2.09 o 
   0  -9   7      114.00      118.72      5.42 o 
   1  -9   7        2.43        1.18      1.20 o 
   2  -9   7       49.21       40.62      9.76 o 
   3  -9   7        6.64        9.08      1.65 o 
   4  -9   7        0.26       -0.36      1.38 o 
   5  -9   7       67.07       66.42      4.04 o 
   6  -9   7        0.59        1.11      1.54 o 
   7  -9   7        3.26        4.32      2.23 o 
  -5  -8   7        3.68        3.55      2.42 o 
  -4  -8   7       12.59       13.95      3.26 o 
  -3  -8   7        3.24        6.77      2.25 o 
  -2  -8   7        0.81        0.46      1.65 o 
  -1  -8   7       25.43       23.14      4.75 o 
   0  -8   7       50.61       46.15      2.07 o 
   1  -8   7       10.47       13.08      1.72 o 
   2  -8   7       73.66       97.50      3.45 o 
   3  -8   7       13.82       17.95      2.01 o 
   4  -8   7       41.57       44.11      3.26 o 
   5  -8   7        1.91        1.28      1.76 o 
   6  -8   7       19.60       15.52      3.20 o 
   7  -8   7        5.13        8.71      2.91 o 
  -6  -7   7        0.75       -2.05      1.87 o 
  -5  -7   7        0.17       -0.64      1.72 o 
  -4  -7   7       30.33       30.35      3.95 o 
  -3  -7   7      128.24      130.02      8.07 o 
  -2  -7   7        3.64        3.84      0.87 o 
  -1  -7   7       58.56       61.36      2.83 o 
   0  -7   7       28.46       25.05      2.01 o 
   1  -7   7      239.21      259.61      7.29 o 
   2  -7   7      100.35      120.29      5.02 o 
   3  -7   7       13.60       17.13      1.95 o 
   4  -7   7       50.28       48.64      4.30 o 
   5  -7   7       35.51       38.72      4.28 o 
   6  -7   7        0.08       -0.86      1.90 o 
   7  -7   7        1.21        0.02      1.92 o 
  -7  -6   7        3.10        6.28      2.80 o 
  -6  -6   7        4.11        5.40      2.40 o 
  -5  -6   7       35.57       36.91      2.54 o 
  -4  -6   7        6.08        6.27      1.20 o 
  -3  -6   7        7.56        4.59      2.56 o 
  -2  -6   7       37.91       35.58      2.06 o 
  -1  -6   7        2.63        1.94      0.83 o 
   0  -6   7      401.46      425.13     14.54 o 
   1  -6   7       10.84       14.02      1.43 o 
   2  -6   7      316.32      291.31     13.27 o 
   3  -6   7       28.98       34.32      3.39 o 
   4  -6   7        0.03        0.22      1.63 o 
   5  -6   7       42.60       50.63      4.98 o 
   6  -6   7        1.94        3.28      2.18 o 
   7  -6   7        0.88       -0.73      1.50 o 
  -8  -5   7        0.01        1.50      2.49 o 
  -7  -5   7        0.12        0.72      1.05 o 
  -6  -5   7        0.08       -0.22      0.98 o 
  -5  -5   7        0.74        0.26      0.89 o 
  -4  -5   7        0.00       -0.84      0.63 o 
  -3  -5   7       19.83       20.73      1.91 o 
  -2  -5   7        0.09       -0.46      0.45 o 
  -1  -5   7      255.25      239.89      6.61 o 
   0  -5   7       48.35       42.76      2.80 o 
   1  -5   7      454.06      377.07     16.29 o 
   2  -5   7       56.43       61.89      4.25 o 
   3  -5   7       27.95       26.87      3.20 o 
   4  -5   7      302.26      352.45     16.88 o 
   5  -5   7        0.97       -1.28      1.76 o 
   6  -5   7        1.75        2.60      1.83 o 
  -8  -4   7        0.02        0.80      1.20 o 
  -7  -4   7        2.87        2.94      1.17 o 
  -6  -4   7        0.01       -0.06      0.82 o 
  -5  -4   7       20.29       21.67      1.84 o 
  -4  -4   7        9.91        9.75      1.30 o 
  -3  -4   7       63.94       68.48      3.10 o 
  -2  -4   7       99.61       90.52      3.58 o 
  -1  -4   7       13.45       15.16      1.65 o 
   0  -4   7        9.89        7.47      1.28 o 
   1  -4   7        0.00        1.43      0.99 o 
   2  -4   7      254.19      246.26     11.68 o 
   3  -4   7       69.69       69.24      5.83 o 
   4  -4   7       24.07       24.57      3.53 o 
   5  -4   7       59.86       72.80      5.77 o 
   6  -4   7       19.97       28.59      3.97 o 
  -9  -3   7        9.47       13.42      2.89 o 
  -8  -3   7        1.92        1.30      1.08 o 
  -7  -3   7        4.17        6.05      1.40 o 
  -6  -3   7        5.78        8.87      1.35 o 
  -5  -3   7       32.19       34.68      2.52 o 
  -4  -3   7       46.02       51.54      3.23 o 
  -3  -3   7       50.71       40.71      4.03 o 
  -2  -3   7       55.10       44.68      2.95 o 
  -1  -3   7      206.48      180.18      8.40 o 
   0  -3   7      350.72      301.05     13.14 o 
   1  -3   7      171.72      153.95      7.78 o 
   2  -3   7      178.68      191.31      9.65 o 
   3  -3   7      586.87      530.52     81.37 o 
   4  -3   7       34.28       40.40      4.30 o 
   5  -3   7        1.31        2.42      1.70 o 
   6  -3   7       21.44       31.39      4.19 o 
  -9  -2   7        1.18        2.78      1.85 o 
  -8  -2   7        2.86        4.94      1.36 o 
  -7  -2   7       29.97       36.00      2.57 o 
  -6  -2   7      168.22      186.11      6.75 o 
  -5  -2   7       57.91       61.53      2.94 o 
  -4  -2   7      867.77      863.03     25.54 o 
  -3  -2   7       82.37       78.95      4.56 o 
  -2  -2   7        4.59        5.60      1.12 o 
  -1  -2   7       13.61        8.38      1.34 o 
   0  -2   7        9.21        8.29      1.39 o 
   1  -2   7       18.36       20.59      2.40 o 
   2  -2   7       24.51       26.93      2.07 o 
   3  -2   7        4.61        4.76      1.35 o 
   4  -2   7       16.42       22.66      3.22 o 
   5  -2   7        6.96       10.95      2.69 o 
  -9  -1   7        0.59        2.05      1.68 o 
  -8  -1   7        0.00        0.89      1.63 o 
  -7  -1   7        6.16        5.94      1.62 o 
  -6  -1   7       73.58       84.39      3.74 o 
  -5  -1   7       11.85       10.05      1.63 o 
  -4  -1   7        1.50        1.83      0.93 o 
  -3  -1   7        5.24        5.55      1.23 o 
  -2  -1   7      637.48      586.54     24.33 o 
  -1  -1   7      596.06      556.96     23.25 o 
   0  -1   7      173.55      177.78      8.62 o 
   1  -1   7       62.44       67.38      3.23 o 
   2  -1   7      364.53      409.24     13.33 o 
   3  -1   7      123.38      131.88      5.66 o 
   5  -1   7        0.27        0.68      1.72 o 
 -10   0   7        1.77        2.69      1.68 o 
  -9   0   7        4.61        5.16      1.85 o 
  -8   0   7        0.41       -0.13      1.21 o 
  -7   0   7        3.10        2.98      1.45 o 
  -6   0   7       28.39       28.12      2.89 o 
  -5   0   7        6.94        5.73      1.48 o 
  -4   0   7       28.30       29.69      2.53 o 
  -3   0   7       14.12       15.23      1.81 o 
  -2   0   7      242.76      225.67     10.34 o 
  -1   0   7       10.37       10.82      1.56 o 
   0   0   7      119.15      127.50      4.98 o 
   1   0   7      143.72      133.93      5.38 o 
   2   0   7        3.21        6.39      1.43 o 
   3   0   7       99.07      116.99      5.27 o 
   4   0   7        1.32        0.48      1.37 o 
 -10   1   7        1.57       -0.31      1.37 o 
  -9   1   7       10.40       12.23      2.51 o 
  -8   1   7        2.98        5.60      1.94 o 
  -7   1   7        5.13        8.84      1.98 o 
  -6   1   7       10.85       10.87      1.96 o 
  -5   1   7       28.18       30.46      2.82 o 
  -4   1   7       37.48       43.44      2.28 o 
  -3   1   7       27.47       29.53      2.49 o 
  -2   1   7       72.88       87.70      5.00 o 
  -1   1   7      258.15      261.57      8.75 o 
   0   1   7        3.11        2.53      0.97 o 
   1   1   7       98.88      113.74      4.91 o 
   2   1   7       83.85       92.64      4.49 o 
   3   1   7        5.78        3.50      2.31 o 
   4   1   7        0.18       -0.18      2.29 o 
 -10   2   7        6.39        8.27      2.69 o 
  -9   2   7        2.04        2.25      1.85 o 
  -8   2   7       14.90       22.44      3.06 o 
  -7   2   7        1.00        1.72      1.48 o 
  -6   2   7       67.15       64.90      3.17 o 
  -5   2   7       45.28       54.15      3.79 o 
  -4   2   7       22.09       19.44      2.23 o 
  -3   2   7        4.24        3.64      1.06 o 
  -2   2   7       79.18       86.73      3.75 o 
  -1   2   7        6.26        6.84      1.17 o 
   0   2   7      275.61      260.44      9.05 o 
   1   2   7      114.84      110.66      7.49 o 
   2   2   7        8.35       12.81      2.93 o 
   3   2   7        1.27        1.90      2.51 o 
 -10   3   7       13.72       22.11      3.59 o 
  -9   3   7        8.17       10.38      2.49 o 
  -8   3   7       16.35       17.79      2.80 o 
  -7   3   7       17.01       19.51      2.58 o 
  -6   3   7       19.69       25.97      2.87 o 
  -5   3   7        0.01       -0.73      0.79 o 
  -4   3   7       68.52       69.28      3.21 o 
  -3   3   7        2.09        2.00      0.77 o 
  -2   3   7       27.00       28.29      2.83 o 
  -1   3   7        6.82        4.12      2.03 o 
   0   3   7        2.06        0.97      1.76 o 
   1   3   7        5.17        3.95      2.34 o 
   2   3   7        1.91        0.60      2.25 o 
 -10   4   7        0.36        4.06      2.01 o 
  -9   4   7        2.43        1.63      1.72 o 
  -8   4   7        0.99       -0.86      1.15 o 
  -7   4   7       15.47       17.02      1.86 o 
  -6   4   7        0.43       -0.02      0.84 o 
  -5   4   7        9.30       10.41      1.30 o 
  -4   4   7       27.74       33.99      2.20 o 
  -3   4   7      164.70      172.66      9.79 o 
  -2   4   7      234.92      248.84     13.16 o 
  -1   4   7       72.40       79.65      6.11 o 
   0   4   7       58.76       57.42      5.60 o 
   1   4   7        8.79        7.65      2.80 o 
 -10   5   7        2.75        6.26      2.42 o 
  -9   5   7        0.43        0.29      1.52 o 
  -8   5   7        6.31        6.19      1.92 o 
  -7   5   7       11.10       13.92      2.55 o 
  -6   5   7       39.80       39.12      3.53 o 
  -5   5   7        0.32        0.88      1.04 o 
  -4   5   7       48.36       49.06      4.25 o 
  -3   5   7      144.17      147.93      8.93 o 
  -2   5   7        0.87       -0.71      1.34 o 
  -1   5   7        2.71        1.37      1.68 o 
   0   5   7       18.04       24.16      4.12 o 
 -10   6   7        8.79       16.11      3.35 o 
  -9   6   7       14.59       12.50      2.71 o 
  -8   6   7        0.07       -0.38      0.94 o 
  -7   6   7        2.64        3.55      1.83 o 
  -6   6   7       17.76       21.27      2.93 o 
  -5   6   7        5.25        4.52      1.81 o 
  -4   6   7        6.74        5.88      2.05 o 
  -3   6   7        1.01       -1.61      1.26 o 
  -2   6   7        0.92        0.24      1.61 o 
  -1   6   7        2.06        0.57      1.74 o 
  -8   7   7       19.72       15.94      3.24 o 
  -7   7   7       13.83       11.57      2.67 o 
  -6   7   7        4.44        4.47      1.74 o 
  -5   7   7        0.96        1.08      1.50 o 
  -4   7   7        1.07       -0.40      1.21 o 
  -3   7   7        1.35        1.96      1.79 o 
  -2   7   7        5.23        3.35      2.09 o 
  -8   8   7       14.45        8.95      2.67 o 
  -7   8   7        0.43        0.15      1.45 o 
  -6   8   7        0.26       -0.90      1.28 o 
  -5   8   7        5.98        3.92      2.03 o 
  -4   8   7        3.33        2.27      1.81 o 
   1 -13   8        3.47        4.25      2.78 o 
   2 -13   8       17.34       20.59      4.72 o 
   3 -13   8        0.21        0.04      2.73 o 
   4 -13   8        1.12        1.32      3.24 o 
  -1 -12   8        0.05        0.48      2.07 o 
   0 -12   8        3.28        5.77      2.47 o 
   1 -12   8        7.48       10.40      2.89 o 
   2 -12   8        0.03        0.73      2.98 o 
   3 -12   8        3.40        2.53      2.76 o 
   4 -12   8       26.05       28.87      5.29 o 
   5 -12   8        8.88        7.67      3.77 o 
  -3 -11   8        0.03        3.33      2.20 o 
  -2 -11   8        4.59        3.48      2.51 o 
  -1 -11   8        7.86        7.36      2.53 o 
   0 -11   8       58.78       55.06      5.09 o 
   1 -11   8       64.91       60.09      3.88 o 
   2 -11   8       44.85       58.80      5.95 o 
   3 -11   8       46.03       56.62      6.52 o 
   4 -11   8       35.10       35.20      5.25 o 
   5 -11   8        0.14       -0.60      1.42 o 
   6 -11   8        1.13        0.28      1.55 o 
  -4 -10   8        0.23       -2.48      1.65 o 
  -3 -10   8        0.01       -0.90      1.61 o 
  -2 -10   8        0.57        1.68      2.01 o 
  -1 -10   8        0.22        0.09      1.72 o 
   0 -10   8       99.10       98.63      6.81 o 
   1 -10   8       25.80       28.98      2.64 o 
   2 -10   8       29.74       42.27      5.27 o 
   3 -10   8        9.71       15.37      2.09 o 
   4 -10   8        2.96        3.75      1.64 o 
   5 -10   8       16.00       11.39      2.21 o 
   6 -10   8       10.17       15.45      3.20 o 
  -5  -9   8        2.46        1.50      2.47 o 
  -4  -9   8        0.00        2.51      2.09 o 
  -3  -9   8        0.21        2.16      1.87 o 
  -2  -9   8        5.27       11.09      2.69 o 
  -1  -9   8       22.56       31.94      3.84 o 
   0  -9   8        3.29        5.16      1.54 o 
   1  -9   8        0.02        0.31      0.62 o 
   2  -9   8       66.60       76.36      3.07 o 
   3  -9   8      302.90      345.00     12.28 o 
   4  -9   8       46.80       52.78      3.51 o 
   5  -9   8        1.74        1.50      1.70 o 
   6  -9   8       31.14       36.85      4.45 o 
  -6  -8   8        6.60        5.86      2.93 o 
  -5  -8   8        0.76        2.01      2.34 o 
  -4  -8   8        3.61        2.80      2.05 o 
  -3  -8   8        2.17        2.73      1.79 o 
  -2  -8   8       29.16       28.90      2.03 o 
  -1  -8   8       36.01       31.44      2.07 o 
   0  -8   8        1.32        1.57      0.66 o 
   1  -8   8        9.18       14.39      1.61 o 
   2  -8   8       24.92       25.52      2.21 o 
   3  -8   8       71.37       72.29      5.09 o 
   4  -8   8       21.36       21.95      3.15 o 
   5  -8   8        1.97        3.22      2.07 o 
   6  -8   8        0.15       -1.83      1.48 o 
  -6  -7   8       10.67       12.12      3.28 o 
  -5  -7   8       29.57       26.14      3.99 o 
  -4  -7   8       37.01       34.17     10.33 o 
  -3  -7   8        8.94        7.25      2.36 o 
  -2  -7   8        1.57        2.27      0.77 o 
  -1  -7   8       10.01       10.10      1.27 o 
   0  -7   8      105.94      108.51      5.10 o 
   1  -7   8       52.95       60.85      3.07 o 
   2  -7   8        2.45        2.95      1.50 o 
   3  -7   8        2.85        3.42      1.56 o 
   4  -7   8       51.57       55.70      4.78 o 
   5  -7   8       82.29       94.64      6.90 o 
   6  -7   8       67.33       71.68      6.15 o 
  -7  -6   8        3.29        3.42      2.60 o 
  -6  -6   8       10.25        7.55      1.53 o 
  -5  -6   8       10.89        9.29      1.47 o 
  -4  -6   8        1.82        1.61      1.02 o 
  -3  -6   8        0.23        1.21      0.76 o 
  -2  -6   8        3.75        4.44      0.97 o 
  -1  -6   8      133.15      140.86      4.32 o 
   0  -6   8      208.66      212.81     14.61 o 
   1  -6   8      142.91      109.56      5.95 o 
   2  -6   8        8.38        9.48      1.83 o 
   3  -6   8       27.34       25.15      3.22 o 
   4  -6   8       45.92       47.94      4.61 o 
   5  -6   8       12.60       19.53      3.44 o 
   6  -6   8        3.60        5.00      2.29 o 
  -8  -5   8        9.78       12.75      1.96 o 
  -7  -5   8        0.00        1.50      1.26 o 
  -6  -5   8        4.16        3.16      1.09 o 
  -5  -5   8        3.81        2.86      1.06 o 
  -4  -5   8        0.27       -0.67      0.78 o 
  -3  -5   8       21.76       24.25      1.87 o 
  -2  -5   8        2.54        1.04      0.97 o 
  -1  -5   8       86.21       81.26      3.39 o 
   0  -5   8       27.90       20.30      2.09 o 
   1  -5   8        6.76        4.32      1.39 o 
   2  -5   8      370.73      311.98     14.39 o 
   3  -5   8       80.65       79.43      5.60 o 
   4  -5   8      609.52      723.43     31.61 o 
   5  -5   8       17.21       18.76      3.26 o 
   6  -5   8        5.74        4.67      2.27 o 
  -8  -4   8        0.00       -1.07      1.00 o 
  -7  -4   8        0.25        0.83      0.91 o 
  -6  -4   8       19.49       23.87      2.11 o 
  -5  -4   8       11.27       10.02      1.63 o 
  -4  -4   8       16.62       17.17      1.69 o 
  -3  -4   8       17.90       19.00      1.59 o 
  -2  -4   8        1.55        3.04      0.99 o 
  -1  -4   8       37.87       29.95      2.49 o 
   0  -4   8       64.84       57.22      3.70 o 
   1  -4   8      139.24      130.17      6.92 o 
   2  -4   8      162.38      149.28      8.11 o 
   3  -4   8      252.86      267.19      9.31 o 
   4  -4   8      184.87      210.18     11.59 o 
   5  -4   8        2.59        5.80      2.16 o 
  -9  -3   8       24.85       32.93      3.95 o 
  -8  -3   8        2.52        3.54      1.25 o 
  -7  -3   8       14.11       18.20      3.33 o 
  -6  -3   8       37.42       31.71      2.34 o 
  -5  -3   8       54.72       50.30      2.74 o 
  -4  -3   8       99.82      104.51      4.29 o 
  -3  -3   8       40.64       37.03      2.84 o 
  -2  -3   8       19.00       15.78      1.85 o 
  -1  -3   8        0.17        0.11      0.73 o 
   0  -3   8       83.74       77.54      4.52 o 
   1  -3   8      301.05      288.31     13.31 o 
   2  -3   8       22.24       23.13      2.01 o 
   3  -3   8       47.34       53.09      3.14 o 
   4  -3   8       10.50       12.87      2.78 o 
   5  -3   8        0.50        1.41      1.83 o 
  -9  -2   8        0.00       -1.92      1.28 o 
  -8  -2   8       11.12       15.51      2.08 o 
  -7  -2   8       55.40       52.67      3.04 o 
  -6  -2   8      274.19      250.37      8.63 o 
  -5  -2   8       70.00       73.21      3.41 o 
  -4  -2   8        2.00        1.84      0.69 o 
  -3  -2   8      123.32      128.34      6.68 o 
  -2  -2   8       11.52        9.68      1.45 o 
  -1  -2   8        2.16        1.59      0.88 o 
   0  -2   8       43.53       41.99      3.26 o 
   1  -2   8        8.52        8.99      1.83 o 
   2  -2   8      285.41      292.37     10.09 o 
   3  -2   8      130.47      144.45      6.06 o 
   4  -2   8        0.20        1.45      1.37 o 
   5  -2   8        1.42        3.53      1.90 o 
 -10  -1   8        0.63        0.29      1.65 o 
  -9  -1   8        2.75       -0.15      1.30 o 
  -8  -1   8       44.00       48.02      4.13 o 
  -7  -1   8      194.28      200.74      8.78 o 
  -6  -1   8       50.54       50.36      3.88 o 
  -5  -1   8       33.04       37.29      3.22 o 
  -4  -1   8        5.32        6.39      1.54 o 
  -3  -1   8      175.05      187.19      9.12 o 
  -2  -1   8      255.23      273.78     12.45 o 
  -1  -1   8        2.67        3.13      1.10 o 
   0  -1   8       51.33       60.50      4.28 o 
   1  -1   8      150.67      141.91      5.69 o 
   2  -1   8      111.10      126.92      5.47 o 
   3  -1   8       13.49       14.26      2.28 o 
   4  -1   8        0.85        2.67      1.61 o 
 -10   0   8        2.00        4.23      1.81 o 
  -9   0   8        8.14        6.06      1.94 o 
  -8   0   8       10.43       12.87      2.49 o 
  -7   0   8       60.09       62.55      4.63 o 
  -6   0   8       12.20       13.33      2.18 o 
  -5   0   8       24.91       23.12      2.60 o 
  -4   0   8        4.92        6.81      1.54 o 
  -3   0   8       31.49       36.10      2.93 o 
  -2   0   8      145.09      147.01      7.60 o 
  -1   0   8        0.53        2.49      1.04 o 
   0   0   8        4.17        3.35      2.44 o 
   1   0   8       95.04       90.77      4.35 o 
   2   0   8        2.21        3.42      1.34 o 
   3   0   8       14.89       17.31      2.27 o 
   4   0   8        6.73        9.70      3.20 o 
 -10   1   8        7.15        8.38      2.42 o 
  -9   1   8        7.72       12.76      2.73 o 
  -8   1   8       12.50       11.39      2.40 o 
  -7   1   8        9.87       12.03      2.20 o 
  -6   1   8        4.66        5.95      1.61 o 
  -5   1   8       94.26       87.10      5.36 o 
  -4   1   8       74.22       74.10      4.65 o 
  -3   1   8        6.91        7.38      1.52 o 
  -2   1   8       11.39       12.41      1.85 o 
  -1   1   8        2.31        3.02      0.97 o 
   0   1   8       60.46       60.96      4.33 o 
   1   1   8      134.95      134.96      5.72 o 
   2   1   8        0.13       -1.04      1.81 o 
   3   1   8        0.16       -0.60      2.01 o 
 -10   2   8        8.09        9.85      2.76 o 
  -9   2   8       32.40       30.09      3.79 o 
  -8   2   8        0.52       -0.09      1.34 o 
  -7   2   8       44.91       45.71      3.84 o 
  -6   2   8       17.36       14.28      2.20 o 
  -5   2   8       92.85      103.17      6.11 o 
  -4   2   8        3.28        1.98      0.99 o 
  -3   2   8        0.04        0.15      0.82 o 
  -2   2   8      108.86      105.10      4.48 o 
  -1   2   8       16.59       18.48      2.00 o 
   0   2   8        0.22       -0.57      1.59 o 
   1   2   8        4.82        6.77      2.53 o 
   2   2   8        0.06        2.62      2.23 o 
 -10   3   8        0.00       -2.18      1.74 o 
  -9   3   8        0.69        0.57      1.39 o 
  -8   3   8        0.01       -0.33      1.21 o 
  -7   3   8       94.75       98.01      6.11 o 
  -6   3   8       11.02       15.60      2.31 o 
  -5   3   8       20.78       20.74      2.49 o 
  -4   3   8        0.78        1.32      0.75 o 
  -3   3   8       43.12       43.69      2.64 o 
  -2   3   8      100.47       98.74      6.92 o 
  -1   3   8       53.21       62.37      5.53 o 
   0   3   8        0.19        0.07      1.79 o 
   1   3   8        4.61        5.00      2.62 o 
 -10   4   8        8.15        8.84      2.80 o 
  -9   4   8        0.42       -1.34      1.43 o 
  -8   4   8        1.10        0.64      1.10 o 
  -7   4   8       42.94       50.89      4.10 o 
  -6   4   8       18.00       22.34      1.58 o 
  -5   4   8       10.18       12.00      2.38 o 
  -4   4   8      161.08      179.96     10.29 o 
  -3   4   8       12.79       14.50      2.87 o 
  -2   4   8       31.67       27.31      3.72 o 
  -1   4   8       52.98       53.10      5.47 o 
   0   4   8        0.57       -1.01      2.14 o 
 -10   5   8        4.85        5.27      2.36 o 
  -9   5   8        5.85        5.49      2.07 o 
  -8   5   8        5.16        5.58      1.90 o 
  -7   5   8        8.73       10.07      1.30 o 
  -6   5   8        1.71        0.24      1.39 o 
  -5   5   8       50.97       50.89      4.65 o 
  -4   5   8       10.18        9.37      2.47 o 
  -3   5   8        0.02        4.10      1.94 o 
  -2   5   8        6.85       11.26      2.84 o 
  -1   5   8        7.93        6.72      2.42 o 
  -7   6   8       19.36       17.35      2.78 o 
  -6   6   8        6.69        7.21      2.16 o 
  -5   6   8        0.51       -0.93      1.37 o 
  -4   6   8        0.03        0.60      1.50 o 
  -3   6   8        4.34        4.83      1.87 o 
  -2   6   8        6.09        5.11      2.47 o 
  -8   7   8        5.16        8.22      2.67 o 
  -7   7   8        0.63        1.30      1.39 o 
  -6   7   8        0.10       -0.40      1.26 o 
  -5   7   8        0.04        0.93      1.50 o 
  -4   7   8        0.01       -1.26      1.32 o 
   3 -13   9        0.00       -1.10      2.76 o 
  -1 -12   9        1.33        2.34      2.07 o 
   0 -12   9        0.00        0.86      2.16 o 
   1 -12   9       14.33       17.43      3.24 o 
   2 -12   9       13.18       13.44      4.06 o 
   3 -12   9       43.03       43.86      6.22 o 
   4 -12   9       20.92       26.36      5.09 o 
   5 -12   9       25.61       23.41      4.69 o 
  -3 -11   9        3.13        3.46      2.40 o 
  -2 -11   9        0.33       -1.26      1.92 o 
  -1 -11   9        5.15        6.83      2.60 o 
   0 -11   9      223.69      219.30     12.17 o 
   1 -11   9       33.08       52.41      4.83 o 
   2 -11   9        0.98       -0.51      2.58 o 
   3 -11   9        0.27        1.72      2.73 o 
   4 -11   9        1.73        0.72      1.45 o 
   5 -11   9        0.69        1.63      2.20 o 
  -4 -10   9        0.49        1.32      2.12 o 
  -3 -10   9        2.03        1.81      2.03 o 
  -2 -10   9       33.18       37.67      4.67 o 
  -1 -10   9        3.31        4.94      2.23 o 
   0 -10   9       47.34       45.69      4.50 o 
   1 -10   9        3.08        4.68      1.47 o 
   2 -10   9       43.85       50.88      3.25 o 
   3 -10   9       45.96       49.57      3.33 o 
   4 -10   9        0.90        2.90      1.67 o 
   5 -10   9       32.79       33.61      4.17 o 
   6 -10   9       52.90       54.31      5.33 o 
  -5  -9   9        0.19        1.17      2.31 o 
  -4  -9   9        3.72        3.26      2.12 o 
  -3  -9   9        0.77        0.82      1.56 o 
  -2  -9   9        5.22        6.99      2.29 o 
  -1  -9   9        0.10       -0.04      1.56 o 
   0  -9   9        3.21        1.76      0.91 o 
   1  -9   9        5.32        4.93      1.04 o 
   2  -9   9        8.66        8.41      1.63 o 
   3  -9   9       10.72       10.67      1.84 o 
   4  -9   9        1.07       -1.41      1.54 o 
   5  -9   9        1.88        2.95      2.14 o 
   6  -9   9        4.57        5.33      2.38 o 
  -6  -8   9        0.01        3.24      2.58 o 
  -5  -8   9       13.63       15.76      3.59 o 
  -4  -8   9        0.72        1.79      1.90 o 
  -3  -8   9        0.16        2.69      1.74 o 
  -2  -8   9        4.63        4.13      1.18 o 
  -1  -8   9        1.76        2.10      0.88 o 
   0  -8   9        0.25        0.98      0.75 o 
   1  -8   9        1.32        1.23      0.99 o 
   2  -8   9       37.47       30.79      3.09 o 
   3  -8   9       16.93       16.13      2.62 o 
   4  -8   9       41.90       37.29      4.08 o 
   5  -8   9      146.48      166.71      9.98 o 
   6  -8   9       58.30       56.86      5.64 o 
  -7  -7   9        2.21        4.78      2.71 o 
  -6  -7   9       10.49        8.27      2.95 o 
  -5  -7   9        0.91        2.18      2.12 o 
  -4  -7   9       12.59       11.74      1.73 o 
  -3  -7   9       12.17       15.53      3.92 o 
  -2  -7   9       85.01       79.54      5.08 o 
  -1  -7   9        1.55        3.78      0.98 o 
   0  -7   9       33.11       33.72      2.12 o 
   1  -7   9       29.21       21.80      2.53 o 
   2  -7   9       29.04       27.37      2.98 o 
   3  -7   9        1.01        0.20      1.43 o 
   4  -7   9       47.77       47.28      4.63 o 
   5  -7   9       52.02       60.10      5.77 o 
   6  -7   9        2.32        3.66      2.31 o 
  -7  -6   9        0.26        0.53      1.11 o 
  -6  -6   9       44.14       52.51      3.30 o 
  -5  -6   9        2.86        2.37      1.11 o 
  -4  -6   9       40.38       45.79      2.91 o 
  -3  -6   9        0.37        1.69      0.89 o 
  -2  -6   9        0.57        1.00      0.99 o 
  -1  -6   9       52.38       47.18      2.49 o 
   0  -6   9      167.71      127.83      6.55 o 
   1  -6   9        3.01        3.02      1.28 o 
   2  -6   9       27.92       25.57      3.00 o 
   3  -6   9       11.89        8.66      2.36 o 
   4  -6   9        2.30        1.01      1.92 o 
   5  -6   9        2.33        0.77      1.72 o 
  -8  -5   9        3.30        4.21      1.45 o 
  -7  -5   9        5.33        4.63      1.35 o 
  -6  -5   9       12.08       11.51      1.67 o 
  -5  -5   9       10.90        8.48      1.74 o 
  -4  -5   9       22.31       21.51      2.08 o 
  -3  -5   9      107.36       96.31      4.09 o 
  -2  -5   9        1.17        0.69      1.00 o 
  -1  -5   9        4.43        4.65      1.28 o 
   0  -5   9        5.92        5.03      1.39 o 
   1  -5   9       75.44       63.41      4.41 o 
   2  -5   9      479.37      423.95     19.04 o 
   3  -5   9       41.28       36.96      4.08 o 
   4  -5   9       39.28       37.67      4.39 o 
   5  -5   9        2.13        2.80      1.90 o 
  -8  -4   9        0.29        1.16      1.06 o 
  -7  -4   9       16.22       13.58      3.90 o 
  -6  -4   9       39.08       39.55      2.77 o 
  -5  -4   9        9.67        8.11      1.65 o 
  -4  -4   9       15.36       17.95      3.30 o 
  -3  -4   9      123.09      120.03      6.57 o 
  -2  -4   9      150.59      120.12      6.37 o 
  -1  -4   9       42.97       37.78      2.95 o 
   0  -4   9       95.08       74.32      4.61 o 
   1  -4   9      155.75      152.87      8.11 o 
   2  -4   9      123.35      111.39      6.85 o 
   3  -4   9       14.01       11.37      2.49 o 
   4  -4   9       22.28       28.76      4.03 o 
   5  -4   9        2.83        6.90      2.47 o 
  -9  -3   9        0.41        0.46      1.32 o 
  -8  -3   9        7.42        8.71      1.64 o 
  -7  -3   9       12.24       10.43      1.66 o 
  -6  -3   9      278.54      259.07      9.06 o 
  -5  -3   9       47.32       52.41      2.90 o 
  -4  -3   9        7.57        7.49      1.92 o 
  -3  -3   9        2.34        3.35      1.19 o 
  -2  -3   9       52.59       48.29      3.46 o 
  -1  -3   9       79.88       77.38      4.72 o 
   0  -3   9        1.19        1.43      0.99 o 
   1  -3   9        4.51        3.39      1.45 o 
   2  -3   9        1.73        0.14      0.83 o 
   3  -3   9        6.13        8.48      2.35 o 
   4  -3   9        4.91        7.23      2.49 o 
  -9  -2   9        2.00        0.95      1.39 o 
  -8  -2   9        1.55        0.35      0.89 o 
  -7  -2   9        4.53        5.75      1.30 o 
  -6  -2   9      107.35      108.35      6.48 o 
  -5  -2   9       72.30       65.28      4.54 o 
  -4  -2   9      168.54      174.49      9.01 o 
  -3  -2   9      104.09       96.29      5.62 o 
  -2  -2   9       72.06       87.87      5.27 o 
  -1  -2   9        3.21        2.34      1.08 o 
   0  -2   9       79.68       90.45      5.62 o 
   1  -2   9        1.60        2.69      1.50 o 
   2  -2   9       18.30       17.12      2.08 o 
   3  -2   9        0.90        0.98      1.10 o 
   4  -2   9       11.65       11.75      2.98 o 
  -9  -1   9       35.65       40.80      4.34 o 
  -8  -1   9        8.48        4.85      1.70 o 
  -7  -1   9        4.38        2.56      1.50 o 
  -6  -1   9        0.13       -1.23      0.99 o 
  -5  -1   9        1.14        1.52      1.23 o 
  -4  -1   9       52.98       66.85      4.56 o 
  -3  -1   9      169.27      180.86      9.08 o 
  -2  -1   9       10.12       12.08      1.96 o 
  -1  -1   9       32.61       35.77      3.28 o 
   0  -1   9        0.28        0.56      1.27 o 
   1  -1   9       12.67       17.52      3.18 o 
   2  -1   9        6.41       11.29      1.96 o 
   3  -1   9        3.27        3.27      1.52 o 
 -10   0   9        0.11        0.48      1.30 o 
  -9   0   9       11.21       15.12      2.73 o 
  -8   0   9        1.52        0.13      1.45 o 
  -7   0   9        1.41        1.06      1.32 o 
  -6   0   9      102.21       97.31      6.06 o 
  -5   0   9      184.50      220.58     11.33 o 
  -4   0   9        2.49        1.63      1.12 o 
  -3   0   9       71.53       73.33      4.76 o 
  -2   0   9        8.18       10.18      1.83 o 
  -1   0   9       19.73       21.58      2.38 o 
   0   0   9       47.32       55.61      3.29 o 
   1   0   9       66.28       66.56      3.75 o 
   2   0   9        6.76        5.50      1.64 o 
   3   0   9        0.62        1.41      2.49 o 
 -10   1   9       13.78       19.95      3.53 o 
  -9   1   9        2.88        1.61      1.85 o 
  -8   1   9       11.08       13.82      2.60 o 
  -7   1   9       46.57       49.17      4.17 o 
  -6   1   9       18.46       16.86      2.51 o 
  -5   1   9        0.08       -0.40      1.06 o 
  -4   1   9       27.16       26.98      2.91 o 
  -3   1   9       26.56       28.50      2.91 o 
  -2   1   9        1.28        0.91      0.88 o 
  -1   1   9        0.37       -0.26      1.00 o 
   0   1   9       18.18       22.19      2.48 o 
   1   1   9        2.34        0.82      2.16 o 
   2   1   9        0.07        0.11      2.03 o 
 -10   2   9        0.05        0.86      1.85 o 
  -9   2   9        0.22        0.82      1.43 o 
  -8   2   9        5.76        5.44      1.96 o 
  -7   2   9        1.05        1.19      1.45 o 
  -6   2   9      135.00      138.02      7.74 o 
  -5   2   9       85.77       90.96      5.73 o 
  -4   2   9       14.15       15.14      2.20 o 
  -3   2   9       25.92       27.30      2.25 o 
  -2   2   9        1.06        1.37      1.06 o 
  -1   2   9        3.53        2.98      2.05 o 
   0   2   9        3.06        2.62      2.29 o 
   1   2   9        0.12        0.84      2.25 o 
 -10   3   9        0.21       -0.77      1.63 o 
  -9   3   9        6.10        7.38      2.23 o 
  -8   3   9       72.00       71.98      5.31 o 
  -7   3   9      119.58      100.42      6.33 o 
  -6   3   9       64.70       81.59      5.55 o 
  -5   3   9      104.17      120.78      6.99 o 
  -4   3   9       23.30       28.70      2.28 o 
  -3   3   9       84.92       96.78      7.01 o 
  -2   3   9        8.11        6.94      2.38 o 
  -1   3   9        0.85        1.23      2.16 o 
   0   3   9        1.27        2.29      2.31 o 
 -10   4   9        0.01       -0.46      1.85 o 
  -9   4   9        7.26        8.29      2.45 o 
  -8   4   9        0.26        2.34      1.72 o 
  -7   4   9       28.39       37.23      3.70 o 
  -6   4   9       41.13       44.09      2.77 o 
  -5   4   9       39.39       46.42      4.54 o 
  -4   4   9       48.51       52.28      5.22 o 
  -3   4   9        7.66        9.74      2.49 o 
  -2   4   9        0.19        2.29      1.72 o 
  -1   4   9        7.36       11.28      3.28 o 
  -9   5   9       20.60       22.06      3.31 o 
  -8   5   9       66.20       73.13      5.42 o 
  -7   5   9        8.89       13.75      2.76 o 
  -6   5   9        0.36       -0.15      1.43 o 
  -5   5   9       27.39       27.90      3.88 o 
  -4   5   9       19.85       14.68      3.04 o 
  -3   5   9        1.31        3.86      1.98 o 
  -2   5   9       11.78       16.05      3.53 o 
  -7   6   9        0.63       -1.34      1.52 o 
  -6   6   9       10.91       15.76      3.11 o 
  -5   6   9        2.29        0.22      1.54 o 
  -4   6   9        0.34        0.75      1.79 o 
  -1 -12  10       13.70       12.94      3.48 o 
   0 -12  10       14.07       12.76      3.13 o 
   3 -12  10        1.86       -0.48      2.98 o 
   4 -12  10        1.23       -2.51      2.36 o 
  -3 -11  10        7.01       10.98      3.09 o 
  -2 -11  10       36.62       47.87      5.44 o 
  -1 -11  10        0.06        5.36      2.31 o 
   0 -11  10       32.68       33.96      4.43 o 
   1 -11  10       22.02       26.93      3.55 o 
   2 -11  10        6.70       11.73      3.75 o 
   3 -11  10        0.09       -0.64      1.29 o 
   4 -11  10        4.70        6.25      2.02 o 
   5 -11  10        2.44        1.87      2.09 o 
  -4 -10  10       18.07       22.06      4.21 o 
  -3 -10  10       26.70       37.93      4.83 o 
  -2 -10  10       32.97       33.19      4.39 o 
  -1 -10  10        6.88        9.15      2.58 o 
   0 -10  10        7.36        7.54      2.42 o 
   1 -10  10       15.96       18.81      1.72 o 
   2 -10  10       15.38       16.44      3.34 o 
   3 -10  10       54.22       44.83      4.19 o 
   4 -10  10        0.02       -2.12      1.41 o 
   5 -10  10        5.98       10.27      2.95 o 
  -5  -9  10        6.50        6.99      3.06 o 
  -4  -9  10        4.67        6.88      2.47 o 
  -3  -9  10       16.12       12.52      2.84 o 
  -2  -9  10        0.42        0.18      1.65 o 
  -1  -9  10        5.65        4.80      1.14 o 
   0  -9  10        0.57        1.05      0.91 o 
   1  -9  10       33.41       30.61      2.43 o 
   2  -9  10       34.98       31.85      3.35 o 
   3  -9  10       18.06       14.50      2.62 o 
   4  -9  10        1.67        2.71      1.94 o 
   5  -9  10       19.05       16.82      3.48 o 
  -6  -8  10        5.32        3.39      2.62 o 
  -5  -8  10       50.01       56.89      5.88 o 
  -4  -8  10       40.50       51.16      5.22 o 
  -3  -8  10        0.14       -0.99      0.95 o 
  -2  -8  10        0.52        0.48      0.94 o 
  -1  -8  10       29.44       27.92      3.50 o 
   0  -8  10       27.45       23.16      2.56 o 
   1  -8  10        3.28        3.33      1.52 o 
   2  -8  10        2.80        3.86      1.68 o 
   3  -8  10        0.07        0.04      1.43 o 
   4  -8  10        4.92        0.37      1.90 o 
   5  -8  10       27.28       24.49      3.97 o 
  -7  -7  10        1.80        3.95      2.64 o 
  -6  -7  10        2.12        2.64      2.34 o 
  -5  -7  10       38.12       33.10      2.95 o 
  -4  -7  10        6.24        5.68      1.49 o 
  -3  -7  10        5.41        5.52      2.38 o 
  -2  -7  10       55.98       48.21      4.83 o 
  -1  -7  10       44.95       39.72      4.15 o 
   0  -7  10        3.94        2.91      1.32 o 
   1  -7  10        2.24        2.53      1.45 o 
   2  -7  10       26.57       23.61      3.00 o 
   3  -7  10        2.32        1.92      1.63 o 
   4  -7  10        2.26       -0.48      1.79 o 
   5  -7  10        0.54        3.97      2.29 o 
  -7  -6  10        0.26        2.24      1.28 o 
  -6  -6  10        4.40        6.12      1.86 o 
  -5  -6  10       19.01       20.64      2.42 o 
  -4  -6  10        1.24        1.13      1.15 o 
  -3  -6  10      141.40      136.28      6.56 o 
  -2  -6  10       20.70       18.94      3.12 o 
  -1  -6  10        6.95        5.80      1.50 o 
   0  -6  10        0.01        0.02      1.08 o 
   1  -6  10       12.55       11.53      2.07 o 
   2  -6  10      155.33      152.85      8.46 o 
   3  -6  10        0.34        1.94      2.01 o 
   4  -6  10       20.99       27.09      3.86 o 
   5  -6  10        0.30        1.85      1.94 o 
  -8  -5  10        2.33        2.63      1.83 o 
  -7  -5  10       22.86       25.55      7.09 o 
  -6  -5  10       15.88       13.19      1.83 o 
  -5  -5  10        1.13        1.23      1.18 o 
  -4  -5  10        2.67        3.64      1.22 o 
  -3  -5  10       39.35       34.76      3.20 o 
  -2  -5  10        0.22        1.04      1.01 o 
  -1  -5  10        1.84        3.46      1.41 o 
   0  -5  10      128.91      113.24      6.35 o 
   1  -5  10       13.72       15.27      2.53 o 
   2  -5  10      378.25      350.51     16.44 o 
   3  -5  10       37.28       41.52      4.28 o 
   4  -5  10        0.76        0.88      1.83 o 
  -8  -4  10        0.08        0.73      1.08 o 
  -7  -4  10        9.59       10.38      1.71 o 
  -6  -4  10       11.27        7.97      1.46 o 
  -5  -4  10        5.77        9.45      1.78 o 
  -4  -4  10       18.01       26.80      3.09 o 
  -3  -4  10      229.99      209.82     10.31 o 
  -2  -4  10       69.37       58.96      4.17 o 
  -1  -4  10        3.23        0.88      0.95 o 
   0  -4  10       14.04       10.71      1.94 o 
   1  -4  10       65.04       65.06      4.72 o 
   2  -4  10        2.35        3.09      1.72 o 
   3  -4  10        4.79        7.34      2.16 o 
   4  -4  10        2.56        3.44      1.96 o 
  -9  -3  10        0.24        0.93      1.24 o 
  -8  -3  10       52.54       49.11      3.35 o 
  -7  -3  10       27.83       24.57      2.34 o 
  -6  -3  10       88.97       98.81      6.28 o 
  -5  -3  10      108.37      142.23      8.79 o 
  -4  -3  10      389.45      382.49     17.48 o 
  -3  -3  10        5.92        8.84      1.74 o 
  -2  -3  10      152.45      161.64      8.46 o 
  -1  -3  10       19.98       18.51      2.34 o 
   0  -3  10        0.19        0.97      1.26 o 
   1  -3  10       35.64       35.88      3.70 o 
   2  -3  10        0.56       -1.02      0.98 o 
   3  -3  10        1.71        3.57      1.79 o 
   4  -3  10        7.51        9.74      3.00 o 
  -9  -2  10        5.54        8.75      2.27 o 
  -8  -2  10       29.81       24.46      3.24 o 
  -7  -2  10       45.82       48.64      4.14 o 
  -6  -2  10       21.03       18.93      2.73 o 
  -5  -2  10       23.79       32.95      3.90 o 
  -4  -2  10      313.69      367.85     16.97 o 
  -3  -2  10        0.41       -0.07      0.79 o 
  -2  -2  10       28.51       28.89      3.02 o 
  -1  -2  10        6.77        5.36      1.56 o 
   0  -2  10        4.21        4.78      1.79 o 
   1  -2  10        0.19        1.11      1.08 o 
   2  -2  10        2.11        1.17      1.21 o 
   3  -2  10        3.87        2.60      1.72 o 
  -9  -1  10       14.42       17.79      3.02 o 
  -8  -1  10        1.11        1.52      1.43 o 
  -7  -1  10        3.61        5.00      1.81 o 
  -6  -1  10       41.52       45.58      4.14 o 
  -5  -1  10      503.48      673.05     29.40 o 
  -4  -1  10      387.91      429.98     19.42 o 
  -3  -1  10       30.99       30.70      3.11 o 
  -2  -1  10        0.48       -0.24      0.82 o 
  -1  -1  10        9.13        6.50      1.72 o 
   0  -1  10        1.45        0.63      1.10 o 
   1  -1  10       47.13       48.42      3.42 o 
   2  -1  10        3.91        3.73      1.45 o 
 -10   0  10        0.00        0.73      1.37 o 
  -9   0  10        1.45        1.81      1.72 o 
  -8   0  10        1.78        4.08      1.94 o 
  -7   0  10       33.98       29.58      3.46 o 
  -6   0  10       64.86       88.47      6.72 o 
  -5   0  10        7.69       12.92      2.45 o 
  -4   0  10       11.03       13.42      2.29 o 
  -3   0  10        0.00        0.55      1.10 o 
  -2   0  10        7.53        6.57      1.61 o 
  -1   0  10        6.74        7.37      1.55 o 
   0   0  10        5.89        5.40      1.58 o 
   1   0  10        4.32        1.94      1.28 o 
   2   0  10        6.90        7.67      2.89 o 
 -10   1  10        0.00        1.76      2.18 o 
  -9   1  10       10.81       13.38      2.89 o 
  -8   1  10        0.48       -0.04      1.43 o 
  -7   1  10       24.53       33.08      3.61 o 
  -6   1  10      129.36      206.23     11.33 o 
  -5   1  10       92.76      109.06      6.77 o 
  -4   1  10        0.32        1.17      1.06 o 
  -3   1  10        0.00        0.20      1.23 o 
  -2   1  10       30.89       35.40      2.77 o 
  -1   1  10        0.60        0.96      1.26 o 
   0   1  10        6.89        5.00      2.53 o 
   1   1  10        0.23       -0.60      2.25 o 
 -10   2  10        0.64        1.68      1.90 o 
  -9   2  10        6.14        7.07      2.40 o 
  -8   2  10        3.35        3.24      1.61 o 
  -7   2  10      155.11      151.95      8.64 o 
  -6   2  10       42.48       51.07      4.45 o 
  -5   2  10        2.42        1.43      1.32 o 
  -4   2  10        0.27        0.13      1.15 o 
  -3   2  10        3.96        6.08      1.38 o 
  -2   2  10        0.01        1.76      2.25 o 
  -1   2  10        1.55       -0.53      2.05 o 
   0   2  10        0.18        1.19      2.18 o 
 -10   3  10        3.13        5.49      2.36 o 
  -9   3  10        2.01        2.60      1.94 o 
  -8   3  10        0.03       -0.37      1.30 o 
  -7   3  10        2.04        1.12      1.52 o 
  -6   3  10        0.00        1.72      1.32 o 
  -5   3  10       17.25       20.04      2.11 o 
  -4   3  10      140.02      157.96      9.79 o 
  -3   3  10       42.97       43.55      5.07 o 
  -2   3  10        4.48        5.49      2.36 o 
  -1   3  10        3.45        7.96      3.31 o 
  -9   4  10        2.33        1.87      1.87 o 
  -8   4  10        4.15        4.28      1.87 o 
  -7   4  10       31.58       38.99      3.00 o 
  -6   4  10        1.45        3.31      1.79 o 
  -5   4  10       28.19       29.07      4.03 o 
  -3   4  10        3.31        1.98      1.79 o 
  -2   4  10        3.15        6.72      2.53 o 
  -7   5  10       19.48       23.32      3.68 o 
  -6   5  10        0.94        3.48      2.03 o 
  -5   5  10        0.07       -1.15      1.37 o 
  -4   5  10        2.24       -1.50      1.43 o 
  -1 -12  11        5.80        6.57      2.87 o 
   0 -12  11       15.03       16.75      3.33 o 
   3 -12  11        5.89        3.20      2.95 o 
  -3 -11  11        3.66        5.55      2.58 o 
  -2 -11  11       93.87      106.48      8.04 o 
  -1 -11  11       10.65       14.94      3.17 o 
   0 -11  11        6.13        7.25      2.36 o 
   2 -11  11        1.42        2.11      1.48 o 
   3 -11  11       11.01        8.64      2.36 o 
   4 -11  11        4.53        2.67      2.16 o 
  -4 -10  11        1.59        0.31      1.87 o 
  -3 -10  11        7.12        3.84      2.53 o 
  -2 -10  11        3.33        5.49      2.47 o 
  -1 -10  11        6.06        9.19      2.60 o 
   0 -10  11       10.94       10.70      1.70 o 
   1 -10  11       86.15       95.08      5.97 o 
   3 -10  11       17.64       18.45      3.00 o 
   4 -10  11        0.01       -1.74      1.56 o 
  -5  -9  11        4.80        8.24      3.26 o 
  -4  -9  11        0.40        1.81      2.18 o 
  -3  -9  11        0.45        1.28      1.74 o 
  -2  -9  11       27.97       30.21      2.46 o 
  -1  -9  11       51.40       57.94      3.26 o 
   0  -9  11        3.34        0.73      1.30 o 
   1  -9  11        0.71       -1.12      1.21 o 
   2  -9  11        4.43        2.62      1.63 o 
   3  -9  11        4.73        2.73      1.85 o 
   4  -9  11        5.16        3.46      2.25 o 
  -6  -8  11       16.43       17.10      4.08 o 
  -5  -8  11        0.06        2.36      2.67 o 
  -4  -8  11       20.41       20.56      3.90 o 
  -3  -8  11       14.45       17.50      1.95 o 
  -2  -8  11       11.14       10.24      1.55 o 
  -1  -8  11       28.80       25.61      2.76 o 
   0  -8  11       21.14       14.83      2.31 o 
   1  -8  11        0.10        0.71      1.41 o 
   2  -8  11        6.44        5.29      1.87 o 
   3  -8  11       14.68       14.70      2.78 o 
   4  -8  11        1.04        0.00      1.76 o 
  -6  -7  11        2.07        2.36      1.81 o 
  -5  -7  11        0.14        2.18      1.28 o 
  -4  -7  11        9.71        9.88      1.73 o 
  -3  -7  11       10.97       12.06      3.20 o 
  -2  -7  11      402.57      330.45     15.12 o 
  -1  -7  11      141.61      104.96      6.02 o 
   0  -7  11       10.25        7.67      1.83 o 
   1  -7  11        9.09        7.60      1.94 o 
   2  -7  11        9.15        5.20      2.03 o 
   3  -7  11        1.43       -1.37      1.56 o 
   4  -7  11        5.42        2.47      2.18 o 
  -7  -6  11        2.82        5.62      1.66 o 
  -6  -6  11        0.47       -0.97      1.48 o 
  -5  -6  11        2.49        1.98      1.23 o 
  -4  -6  11       83.80       77.67      6.08 o 
  -3  -6  11       25.93       27.07      2.95 o 
  -2  -6  11       55.07       51.31      3.97 o 
  -1  -6  11       94.66       76.15      4.87 o 
   0  -6  11        9.90       10.65      2.07 o 
   1  -6  11        0.08        0.66      1.34 o 
   2  -6  11       94.57       76.35      5.62 o 
   3  -6  11        0.59        2.05      1.70 o 
   4  -6  11        1.48        1.72      1.70 o 
  -8  -5  11        0.35       -0.38      1.07 o 
  -7  -5  11        2.40        1.72      1.15 o 
  -6  -5  11        7.17        6.87      1.98 o 
  -5  -5  11       44.17       52.56      5.38 o 
  -4  -5  11        3.33        4.76      1.76 o 
  -3  -5  11      264.90      244.89     11.88 o 
  -2  -5  11       55.56       42.23      3.66 o 
  -1  -5  11        0.06        0.90      1.08 o 
   0  -5  11      290.95      225.16     11.17 o 
   1  -5  11        2.96        0.24      1.21 o 
   2  -5  11       11.62        6.44      2.07 o 
   3  -5  11        5.92        4.78      2.03 o 
  -8  -4  11        0.94        1.29      1.08 o 
  -7  -4  11        4.99        5.19      1.44 o 
  -6  -4  11        0.67        4.23      2.62 o 
  -5  -4  11      114.26      142.56      8.77 o 
  -4  -4  11      357.90      366.40     17.10 o 
  -3  -4  11      147.18      129.95      7.38 o 
  -2  -4  11        1.51        1.54      1.28 o 
  -1  -4  11       32.87       31.83      3.20 o 
   0  -4  11        1.51        2.14      1.45 o 
   1  -4  11       14.25       13.36      2.49 o 
   2  -4  11       10.65       12.45      1.87 o 
   3  -4  11        4.42        5.64      2.31 o 
  -9  -3  11        1.88        2.32      1.68 o 
  -8  -3  11       48.34       40.31      4.25 o 
  -7  -3  11        1.77        7.16      1.98 o 
  -6  -3  11       44.48       78.95      7.71 o 
  -5  -3  11        0.16        1.48      1.79 o 
  -4  -3  11        7.26       15.08      2.64 o 
  -3  -3  11       21.72       24.20      2.89 o 
  -2  -3  11       24.34       18.43      2.47 o 
  -1  -3  11        5.06        3.09      1.37 o 
   0  -3  11       21.33       19.00      2.87 o 
   1  -3  11       16.20       18.00      2.14 o 
   2  -3  11        0.00        0.64      1.16 o 
   3  -3  11        3.01        6.81      2.45 o 
  -9  -2  11       18.82       14.83      2.80 o 
  -8  -2  11        1.69        2.47      1.39 o 
  -7  -2  11        5.59        5.18      1.92 o 
  -6  -2  11       26.02       20.65      4.06 o 
  -5  -2  11       73.45       88.03      6.30 o 
  -4  -2  11       11.35       13.95      2.56 o 
  -3  -2  11       22.42       18.54      2.69 o 
  -2  -2  11        6.29        8.42      1.87 o 
  -1  -2  11       30.38       22.94      2.91 o 
   0  -2  11       14.70       14.59      2.00 o 
   1  -2  11        0.02        0.71      1.31 o 
   2  -2  11        5.09        7.50      1.84 o 
  -9  -1  11        1.72        0.29      1.56 o 
  -8  -1  11        0.84        3.17      1.94 o 
  -7  -1  11        2.71        2.23      1.59 o 
  -6  -1  11       73.99      109.87      7.96 o 
  -5  -1  11       45.14       56.62      4.80 o 
  -4  -1  11        9.66       13.95      2.45 o 
  -3  -1  11        7.61       13.07      2.29 o 
  -1  -1  11       31.98       32.98      2.79 o 
   0  -1  11        8.05        5.98      1.55 o 
   1  -1  11       24.80       27.96      3.31 o 
  -9   0  11        0.13        2.95      2.01 o 
  -8   0  11        4.59        4.56      1.94 o 
  -7   0  11        0.66        2.77      1.65 o 
  -6   0  11        0.82        4.19      2.03 o 
  -5   0  11        0.43        1.15      1.30 o 
  -4   0  11        3.43        2.49      1.39 o 
  -3   0  11       19.32       15.87      2.56 o 
  -2   0  11       40.97       38.42      2.99 o 
  -1   0  11       64.78       68.79      4.04 o 
   0   0  11        3.74        5.52      1.72 o 
   1   0  11        0.17        0.75      2.18 o 
  -9   1  11        2.96        1.41      1.83 o 
  -8   1  11        5.09        4.94      1.96 o 
  -7   1  11        0.25       -0.07      1.76 o 
  -6   1  11       11.24       14.77      2.73 o 
  -5   1  11       11.45       10.25      2.25 o 
  -4   1  11        1.26        1.63      1.59 o 
  -3   1  11        2.38        3.67      1.27 o 
  -2   1  11        2.41        2.33      1.19 o 
  -1   1  11        0.54       -2.01      2.23 o 
   0   1  11        0.32        1.06      2.40 o 
  -9   2  11        0.74       -0.86      1.48 o 
  -8   2  11        2.40        4.25      1.76 o 
  -7   2  11        2.61        4.43      2.09 o 
  -6   2  11       15.60       17.06      2.82 o 
  -5   2  11        2.26        0.64      1.17 o 
  -4   2  11        0.16       -1.21      0.91 o 
  -3   2  11        5.48       12.59      3.06 o 
  -2   2  11        1.27       -1.12      2.27 o 
  -1   2  11        3.59       10.31      3.39 o 
  -9   3  11        0.23        1.28      1.63 o 
  -8   3  11        0.00        3.70      2.03 o 
  -7   3  11       12.78       18.14      3.04 o 
  -6   3  11       36.75       50.17      3.30 o 
  -5   3  11       52.35       58.98      5.38 o 
  -4   3  11        0.53        2.01      2.03 o 
  -3   3  11       21.40       26.78      4.45 o 
  -2   3  11        0.73        2.03      2.47 o 
  -8   4  11        1.37       -0.13      1.68 o 
  -7   4  11       11.23       11.04      2.73 o 
  -6   4  11        0.31        2.09      1.79 o 
  -5   4  11        0.33        0.75      1.63 o 
  -4   4  11        0.05       -0.88      1.63 o 
   0 -12  12       30.38       38.39      4.47 o 
  -2 -11  12        5.39        6.24      2.58 o 
  -1 -11  12        0.77        4.17      2.16 o 
   0 -11  12       85.13      102.29      7.16 o 
   1 -11  12        0.01       -0.93      1.43 o 
   2 -11  12        0.55       -0.04      1.56 o 
  -4 -10  12        0.42        3.20      2.38 o 
  -3 -10  12        0.36       -1.37      1.61 o 
  -2 -10  12       40.58       46.26      5.11 o 
  -1 -10  12      141.34      124.61      7.41 o 
   0 -10  12       75.23       71.43      5.27 o 
   1 -10  12       36.93       27.51      3.26 o 
   2 -10  12        4.24        3.92      1.83 o 
   3 -10  12        0.68        3.28      2.05 o 
  -5  -9  12        0.39        3.84      2.62 o 
  -4  -9  12        5.12        6.08      2.45 o 
  -3  -9  12       18.19       16.94      2.10 o 
  -2  -9  12        8.16        5.49      2.05 o 
  -1  -9  12        0.00        1.15      1.48 o 
   0  -9  12        0.14       -0.97      1.28 o 
   1  -9  12        3.63        1.48      1.56 o 
   2  -9  12        8.85        6.96      2.18 o 
   3  -9  12        4.41        7.67      2.51 o 
  -6  -8  12        0.14        2.73      2.71 o 
  -5  -8  12        4.47        2.03      1.57 o 
  -4  -8  12        0.62       -1.08      0.99 o 
  -3  -8  12       18.67       17.55      2.09 o 
  -2  -8  12      100.73       90.21      5.71 o 
  -1  -8  12       53.41       44.15      3.88 o 
   0  -8  12        2.95        3.64      1.68 o 
   1  -8  12        0.98        1.43      1.43 o 
   2  -8  12        4.35        2.20      1.72 o 
   3  -8  12        1.10        1.04      1.70 o 
  -6  -7  12        0.68        1.87      1.67 o 
  -5  -7  12        0.62        1.31      1.41 o 
  -4  -7  12       11.69       10.37      1.98 o 
  -3  -7  12      182.10      152.12      8.42 o 
  -2  -7  12        9.84        8.24      1.90 o 
  -1  -7  12        3.06        4.36      1.65 o 
   0  -7  12        0.39        0.13      1.30 o 
   1  -7  12        3.10        1.96      1.56 o 
   2  -7  12        0.02        0.33      1.45 o 
   3  -7  12        0.00        0.51      1.81 o 
  -7  -6  12        0.34       -0.06      1.94 o 
  -6  -6  12        0.45        1.80      1.51 o 
  -5  -6  12        8.91        8.49      1.89 o 
  -4  -6  12        1.53        0.31      1.30 o 
  -3  -6  12        4.47        4.58      1.56 o 
  -2  -6  12       38.08       33.57      3.35 o 
  -1  -6  12        2.23        2.60      1.45 o 
   0  -6  12      305.89      261.68     12.81 o 
   1  -6  12       22.45       19.09      3.02 o 
   2  -6  12        0.05        0.95      1.41 o 
   3  -6  12        0.03        0.24      1.37 o 
  -7  -5  12        4.23       10.56      3.17 o 
  -6  -5  12        1.05        4.52      2.91 o 
  -5  -5  12        1.35        2.69      1.83 o 
  -4  -5  12        8.90        5.58      1.81 o 
  -3  -5  12       58.89       45.60      3.99 o 
  -2  -5  12        2.15        2.25      1.41 o 
  -1  -5  12       53.07       49.00      4.08 o 
   0  -5  12      119.49       99.42      6.44 o 
   1  -5  12        0.44        0.53      1.43 o 
   2  -5  12        2.81        3.20      1.72 o 
  -8  -4  12       17.80       14.70      2.95 o 
  -7  -4  12        1.50        3.53      5.14 o 
  -6  -4  12       12.45       24.46      4.50 o 
  -5  -4  12        7.57        7.07      2.51 o 
  -4  -4  12       55.15       62.73      4.96 o 
  -3  -4  12        7.49        9.10      2.16 o 
  -2  -4  12       11.41       11.46      2.18 o 
  -1  -4  12       51.53       43.02      3.72 o 
   0  -4  12        5.12        4.76      1.76 o 
   1  -4  12        4.24        4.72      2.01 o 
   2  -4  12        9.15       15.57      3.34 o 
  -8  -3  12       12.32        9.54      2.31 o 
  -7  -3  12       13.01       30.22      7.43 o 
  -6  -3  12        0.00        2.01      2.12 o 
  -5  -3  12        3.69        6.92      2.49 o 
  -4  -3  12        7.08       10.87      2.31 o 
  -3  -3  12        1.71        1.34      1.39 o 
  -2  -3  12        0.02        0.86      1.06 o 
  -1  -3  12       22.79       18.69      2.71 o 
   0  -3  12        4.31        4.23      1.98 o 
   1  -3  12        2.02        1.96      1.39 o 
   2  -3  12       11.01        9.57      2.14 o 
  -9  -2  12        8.93       10.51      2.38 o 
  -8  -2  12        1.89        0.79      1.39 o 
  -6  -2  12       51.98       77.58      6.59 o 
  -5  -2  12       59.48       69.74      5.66 o 
  -4  -2  12       40.85       37.51      3.86 o 
  -3  -2  12        0.12        0.53      1.08 o 
  -2  -2  12        2.31        2.98      1.41 o 
  -1  -2  12        0.20       -0.44      1.32 o 
   0  -2  12        0.06        1.52      1.21 o 
   1  -2  12        0.00        0.67      1.35 o 
  -9  -1  12        6.51        9.04      2.87 o 
  -8  -1  12        0.45       -1.43      1.39 o 
  -7  -1  12        0.00        5.05      2.73 o 
  -6  -1  12        8.43       11.88      2.89 o 
  -5  -1  12        3.05        3.84      1.87 o 
  -4  -1  12        1.46        1.28      1.32 o 
  -3  -1  12        7.97        5.60      1.96 o 
  -2  -1  12        5.26        7.21      2.05 o 
  -1  -1  12       35.13       47.02      3.50 o 
   0  -1  12        0.42        0.70      1.41 o 
  -9   0  12        0.90        1.39      1.76 o 
  -7   0  12        1.59        2.89      2.07 o 
  -6   0  12        0.02       -0.18      1.37 o 
  -5   0  12        1.24        2.23      1.59 o 
  -4   0  12        3.53        4.43      1.83 o 
  -3   0  12       17.11       15.82      2.67 o 
  -2   0  12        4.63        4.29      1.59 o 
  -1   0  12        3.25        4.31      1.64 o 
  -9   1  12       17.61       17.46      3.31 o 
  -8   1  12        1.06       -1.43      2.42 o 
  -7   1  12        4.33        6.57      2.34 o 
  -6   1  12        0.58        1.41      1.56 o 
  -5   1  12        1.43        0.07      1.17 o 
  -4   1  12        0.18        1.43      1.68 o 
  -3   1  12        8.36        8.07      1.81 o 
  -2   1  12        0.03        2.82      2.49 o 
  -8   2  12        3.85        0.48      1.83 o 
  -7   2  12        4.68        8.93      2.71 o 
  -6   2  12       12.47       17.72      3.00 o 
  -5   2  12       16.07       17.81      2.26 o 
  -4   2  12       19.01       21.20      3.81 o 
  -3   2  12        0.63       -1.23      1.90 o 
  -8   3  12        2.47        4.94      2.56 o 
  -7   3  12        8.82       18.36      3.20 o 
  -6   3  12       25.33       19.53      3.48 o 
  -5   3  12        0.67        1.08      1.81 o 
  -4   3  12        0.01        3.81      2.45 o 
  -1 -11  13       29.79       29.27      4.12 o 
   0 -11  13        7.68        7.87      2.45 o 
   1 -11  13       41.08       38.09      4.06 o 
  -3 -10  13        0.82        3.26      2.27 o 
  -2 -10  13        2.26        4.75      2.63 o 
  -1 -10  13        0.86        0.53      1.48 o 
   0 -10  13        9.94        8.40      2.29 o 
   1 -10  13        0.76       -1.74      1.23 o 
   2 -10  13        1.70       -0.11      1.65 o 
  -4  -9  13        0.67        1.22      1.30 o 
  -3  -9  13        0.12        0.35      1.13 o 
  -2  -9  13        1.55        2.80      1.54 o 
  -1  -9  13       11.28       13.22      2.40 o 
   0  -9  13       12.80        9.61      2.31 o 
   1  -9  13        9.20        5.49      2.09 o 
   2  -9  13       10.63        8.15      2.42 o 
  -5  -8  13        0.61        0.51      2.27 o 
  -4  -8  13       24.45       24.11      2.51 o 
  -3  -8  13        2.17        2.05      1.63 o 
  -2  -8  13       21.28       13.20      2.40 o 
  -1  -8  13       21.65       15.03      2.47 o 
   0  -8  13        1.68        1.90      1.68 o 
   1  -8  13        0.43       -0.02      1.43 o 
   2  -8  13        2.13        2.82      2.03 o 
  -6  -7  13        1.69        2.48      1.74 o 
  -5  -7  13        0.98        0.74      1.30 o 
  -4  -7  13       10.49        6.96      2.09 o 
  -3  -7  13        2.02        1.30      1.43 o 
  -2  -7  13       17.92       12.72      2.38 o 
  -1  -7  13        0.32       -0.48      1.12 o 
   0  -7  13        0.22        0.66      1.70 o 
   1  -7  13        4.37        0.29      1.79 o 
   2  -7  13       11.79        7.74      2.47 o 
  -7  -6  13        4.12        6.05      2.55 o 
  -6  -6  13        4.31       10.82      3.50 o 
  -5  -6  13       19.30       15.12      3.09 o 
  -4  -6  13        0.04       -0.60      1.30 o 
  -3  -6  13        0.93        0.40      1.34 o 
  -2  -6  13       43.38       37.05      3.75 o 
  -1  -6  13       14.77       11.02      2.25 o 
   0  -6  13       92.11       83.55      5.99 o 
   1  -6  13       11.37       11.55      2.58 o 
   2  -6  13        4.14        1.34      1.65 o 
  -7  -5  13        0.13       10.80      5.25 o 
  -6  -5  13       17.50       23.08      4.39 o 
  -5  -5  13        1.58        2.20      2.01 o 
  -4  -5  13        6.64        9.94      2.38 o 
  -3  -5  13        0.68       -1.06      1.17 o 
  -2  -5  13       49.44       48.53      4.25 o 
  -1  -5  13       13.72       18.23      2.76 o 
   0  -5  13       21.55       17.46      2.89 o 
   1  -5  13        2.05        4.47      1.90 o 
  -7  -4  13        1.91       11.90      5.62 o 
  -5  -4  13        0.00       -1.41      1.30 o 
  -4  -4  13        6.20        6.06      2.09 o 
  -3  -4  13        0.30        0.90      1.32 o 
  -2  -4  13        7.29        8.49      2.03 o 
  -1  -4  13        3.62        1.68      1.43 o 
   0  -4  13        0.00        1.48      1.72 o 
   1  -4  13        2.14        3.92      1.64 o 
  -6  -3  13        4.93        5.20      3.15 o 
  -5  -3  13        1.33        3.44      1.79 o 
  -4  -3  13       19.84       24.20      3.37 o 
  -3  -3  13        0.04       -0.15      1.26 o 
  -2  -3  13        0.78        0.55      1.56 o 
  -1  -3  13        2.79        2.42      1.70 o 
   0  -3  13        1.00        0.66      1.23 o 
  -8  -2  13        2.54        4.03      7.01 o 
  -7  -2  13        4.70       13.09      3.99 o 
  -6  -2  13       28.98       41.81      5.11 o 
  -5  -2  13        3.94        3.50      2.01 o 
  -4  -2  13        8.83        8.86      2.38 o 
  -3  -2  13        0.31        0.68      1.32 o 
  -2  -2  13       17.97       19.77      2.95 o 
  -1  -2  13       14.89       13.07      2.17 o 
   0  -2  13        8.72        9.90      2.69 o 
  -8  -1  13        2.35        0.13      4.23 o 
  -7  -1  13        0.00        0.64      1.98 o 
  -6  -1  13        0.06        0.64      1.59 o 
  -5  -1  13        4.33        2.49      1.45 o 
  -4  -1  13        2.81        2.84      1.87 o 
  -3  -1  13        0.07       -0.22      1.17 o 
  -2  -1  13        0.16        0.82      1.41 o 
  -1  -1  13        0.22        0.46      1.34 o 
  -8   0  13        0.62        3.77      3.57 o 
  -7   0  13        6.07       12.17      3.33 o 
  -6   0  13        1.31        3.02      1.70 o 
  -5   0  13        2.80        5.97      2.09 o 
  -4   0  13        2.84        1.39      1.30 o 
  -3   0  13        4.60        4.81      1.70 o 
  -2   0  13        3.96        2.60      1.91 o 
  -8   1  13        1.67        3.11      2.47 o 
  -7   1  13        3.45        6.44      2.76 o 
  -6   1  13        0.21       -0.77      1.54 o 
  -5   1  13        2.11       -0.13      1.56 o 
  -4   1  13        1.05        1.86      1.27 o 
  -3   1  13        0.04       -2.20      2.09 o 
  -6   2  13       11.55       11.95      2.78 o 
  -2 -10  14        4.42        4.85      2.16 o 
  -1 -10  14        5.93        7.56      2.45 o 
   0 -10  14        6.06        5.69      2.23 o 
  -3  -9  14        0.39       -0.55      1.28 o 
  -2  -9  14        2.54        2.87      1.50 o 
  -1  -9  14        0.44        0.48      1.50 o 
   0  -9  14        0.05        0.42      1.65 o 
  -5  -8  14        7.36        7.63      2.64 o 
  -4  -8  14        3.41        0.42      1.65 o 
  -3  -8  14        5.42        4.06      1.74 o 
  -2  -8  14        1.08        1.23      1.26 o 
  -1  -8  14        0.13       -0.15      1.43 o 
   0  -8  14        0.41        0.86      1.59 o 
   1  -8  14       10.57        8.13      2.47 o 
  -5  -7  14        0.13       -0.44      1.85 o 
  -4  -7  14        6.17        6.74      2.20 o 
  -3  -7  14        3.87        3.22      1.65 o 
  -2  -7  14       12.24        8.20      2.18 o 
  -1  -7  14        0.24       -0.09      1.52 o 
   0  -7  14       56.70       56.71      4.96 o 
   1  -7  14        1.94        1.19      1.59 o 
  -6  -6  14        8.11        7.89      3.42 o 
  -5  -6  14        3.42        5.33      2.42 o 
  -4  -6  14        0.33       -0.79      1.48 o 
  -3  -6  14        2.76        4.61      1.83 o 
  -2  -6  14      109.97       85.36      5.97 o 
  -1  -6  14        0.51        1.92      1.87 o 
   0  -6  14        2.41        4.06      1.76 o 
  -6  -5  14       15.32       22.06      4.50 o 
  -5  -5  14        0.26       -2.02      1.34 o 
  -4  -5  14        0.32       -0.77      1.45 o 
  -3  -5  14       41.98       40.25      4.28 o 
  -2  -5  14        1.74       -0.73      1.19 o 
  -1  -5  14       13.18       16.97      3.02 o 
   0  -5  14        5.54        6.22      2.03 o 
  -7  -4  14        1.41        1.15      3.68 o 
  -6  -4  14        2.78        5.60      3.00 o 
  -5  -4  14        4.16        6.46      2.42 o 
  -4  -4  14        0.08       -0.55      1.61 o 
  -3  -4  14        3.08        2.60      1.68 o 
  -2  -4  14        0.90       -1.82      1.21 o 
  -1  -4  14        2.00       -0.88      1.56 o 
  -7  -3  14        3.34        7.32      4.01 o 
  -6  -3  14        1.89        0.04      1.81 o 
  -5  -3  14        1.80        2.73      1.79 o 
  -4  -3  14        3.15        2.84      1.85 o 
  -3  -3  14        0.15        1.52      1.45 o 
  -2  -3  14        0.14        0.99      1.61 o 
  -1  -3  14        0.44        1.01      1.76 o 
  -7  -2  14        0.48       -0.44      2.07 o 
  -6  -2  14        7.00        8.13      2.67 o 
  -5  -2  14        0.07        1.94      1.63 o 
  -4  -2  14        0.02        0.71      1.52 o 
  -3  -2  14        5.87       10.51      2.56 o 
  -2  -2  14        3.80        1.92      1.94 o 
  -7  -1  14        0.19        0.95      2.01 o 
  -6  -1  14        0.00       -1.50      1.52 o 
  -5  -1  14        0.75        0.99      1.83 o 
  -4  -1  14        0.03       -0.44      1.50 o 
  -3  -1  14       20.91       18.10      3.33 o 
  -6   0  14        1.09        2.20      1.92 o 
  -5   0  14        4.75        3.68      2.14 o 
  -3  -8  15        5.98        5.60      2.18 o 
  -2  -8  15        0.62        0.35      1.50 o 
  -4  -7  15        7.43        2.03      1.90 o 
  -3  -7  15        4.16        5.20      2.20 o 
  -2  -7  15       27.21       24.71      3.50 o 
  -5  -6  15        3.82        4.63      2.31 o 
  -4  -6  15        5.19        4.80      2.40 o 
  -3  -6  15       31.53       25.52      3.72 o 
  -2  -6  15       33.60       33.63      4.03 o 
  -5  -5  15        0.81       -2.25      1.50 o 
  -4  -5  15        2.88        2.49      2.14 o 
  -3  -5  15        6.42        6.39      2.18 o 
  -2  -5  15        0.31        0.29      1.34 o 
  -6  -4  15        0.79       -2.12      1.76 o 
  -5  -4  15        0.52        0.66      1.81 o 
  -4  -4  15        9.21       10.34      2.69 o 
  -3  -4  15        0.02       -0.46      1.23 o 
  -5  -3  15        1.16        1.12      1.92 o 
  -4  -3  15        2.34        2.62      1.74 o 
                                                 
